# Supplementary material for: Cancer-specific immune evasion and substantial heterogeneity within cancer types provide evidence for personalized immunotherapy
Source: NPJ Precis Oncol. 2021 Jun 16;5:52. doi: 10.1038/s41698-021-00196-x (PMC8208982; doi:10.1038/s41698-021-00196-x)
Supplement: Supplementary file 1 — Supplementary Data 1 [file 41698_2021_196_MOESM1_ESM.xlsx]

## Sheet: FACS raw data
		PD-L2								PD1								PVR								TIGIT								CD96								BTLA
		CD45+		T cells		B cells		NK cells		CD45+		T cells		B cells		NK cells		CD45+		T cells		B cells		NK cells		CD45+		T cells		B cells		NK cells		CD45+		T cells		B cells		NK cells		CD45+		T cells		B cells		NK cells
		Mean [%]	± SD	Mean [%]	± SD	Mean [%]	± SD	Mean [%]	± SD	Mean [%]	± SD	Mean [%]	± SD	Mean [%]	± SD	Mean [%]	± SD	Mean [%]	± SD	Mean [%]	± SD	Mean [%]	± SD	Mean [%]	± SD	Mean [%]	± SD	Mean [%]	± SD	Mean [%]	± SD	Mean [%]	± SD	Mean [%]	± SD	Mean [%]	± SD	Mean [%]	± SD	Mean [%]	± SD	Mean [%]	± SD	Mean [%]	± SD	Mean [%]	± SD	Mean [%]	± SD
TILs	HNSCC	1.45304	0.628869	1.62217	0.742655	0.538636	0.425612	0.343	0.552126	53.3187	14.9579	66.0822	13.0192	4.77045	3.9875	3.877	4.78698	3.07783	2.88628	3.07783	3.04353	1.00909	1.16808	2.07	3.26459	49.9678	16.2987	62.1396	16.3016	0.978182	0.56233	28.0455	15.817	37.3296	14.7772	43.983	15.7188	4.99455	6.55877	52.55	21.9473	14.4487	13.143	9.63652	9.86904	41.5314	26.7467	2.634	3.48816
	NSCLC	1.09588	0.521129	1.18118	0.524057	0.375294	0.499976	0.254118	0.255736	59.8882	11.6612	72.1365	9.8799	2.89588	2.12144	2.59294	4.32118	1.68647	1.26982	1.79118	1.42822	0.474118	0.403548	0.402941	0.303104	39.1871	15.617	45.3494	16.888	1.28706	1.48331	32.6441	18.4754	45.66	16.7183	53.4571	17.5882	1.59294	0.717833	30.2553	19.9818	11.6541	9.10883	9.49471	8.29892	37.9388	27.088	1.19235	1.83595
	EGA	1.32067	0.662554	1.27333	0.579022	0.543571	0.545592	0.08	0.132116	51.2253	20.7002	61.1513	21.8895	3.07214	2.74726	2.4275	3.43273	2.926	3.82155	2.434	4.03024	1.35429	2.56809	1.23417	2.52452	45.8473	17.5125	52.8387	19.2067	1.29857	0.849478	31.3658	13.7886	34.6713	9.48935	40.8393	12.4295	3.32286	2.48571	30.2975	15.6618	11.8373	6.7604	10.0093	6.49108	47.8336	24.3509	1.20583	1.07542
	CRC	1.072	0.656743	1.1205	0.639584	0.34125	0.405559	0.193333	0.310614	48.1985	13.8939	60.351	13.4776	1.65187	1.19128	2.29067	1.88833	2.7215	2.98198	3.2265	3.52724	0.455625	0.528759	1.512	1.227	35.6675	10.9974	42.2255	11.1553	0.945	0.816407	18.084	15.1308	33.4955	13.4165	40.101	13.3547	1.54	0.92228	52.0847	18.8611	9.989	8.03546	8.5605	7.27623	28.8337	24.8648	2.906	4.24214
	RCC	0.984375	0.738142	1.0075	0.69537	0.532857	0.461326	0.24	0.315785	46.9106	23.2745	61.5106	22.4387	2.60143	2.27118	0.8475	0.745363	3.29438	2.0293	3.64938	3.07914	0.842857	0.568634	1.12312	0.942109	25.6925	15.0583	31.2631	16.1051	0.815714	0.645085	18.9462	12.3779	32.2537	14.4018	41.6238	17.3589	2.93714	2.43832	23.5263	20.2532	15.7088	10.719	13.5962	9.06182	65.0043	27.9825	6.93375	11.5317
	HCC	1.11769	0.718008	1.03385	0.663872	0.273636	0.40302	0.410769	0.579417	46.2754	15.1349	65.9754	16.0526	3.58636	4.66339	3.06154	7.01195	11.6854	8.32503	15.7077	11.5747	2.49364	4.01473	3.36923	4.46227	31.9415	12.3482	32.4892	12.3035	1.28636	1.11	39.7885	20.057	21.46	11.9085	28.0654	16.6627	2.66	3.02128	15.4438	9.26393	9.29923	7.84734	7.70846	8.19851	37.2582	29.4167	1.29077	0.880658
	OVCA	1.04714	0.594971	1.45571	0.685295	0.621429	0.64126	0.115714	0.224786	67.5829	12.9429	76.5286	10.4504	1.81429	1.0102	14.3871	10.9321	2.53286	1.76178	2.76429	2.0404	0.411429	0.486567	0.674286	0.575409	51.55	15.9329	56.39	15.9511	1.27	1.0661	35.4157	8.79122	45.0629	11.6464	48.5014	12.1413	2.66857	2.97104	52.5457	23.9562	12.8686	10.8402	12.0557	11.4881	39.2743	24.1029	5.00714	9.94388
	TGCT	1.9775	0.733774	2.565	1.54412	0.6225	0.351982	0.3425	0.293981	60.6225	7.87117	72.4875	6.26122	4.5725	1.15788	7.18	6.56355	1.8425	1.56528	2.03	1.42312	1.3625	1.30311	1.42	1.71528	56.7925	12.4567	55.825	10.4598	1.555	1.04283	56.07	23.2144	32.4675	4.15392	38.4225	6.23035	3.125	1.63834	41.4075	22.3276	36.8	12.3343	42.0425	15.9491	92.62	5.75926	1.3125	0.50129
	UCC	1.06143	0.778041	1.02	0.869329	0.402857	0.385345	0.208333	0.234556	48.4257	11.6261	63.43	8.74206	1.99571	3.52014	5.12667	4.67373	2.44286	1.22821	2.55714	1.28066	0.828571	0.800821	1.57833	1.46257	44.2214	12.0836	55.9671	14.2173	0.551429	0.601455	30.4	16.2624	24.6386	8.31	29.8571	9.59812	2.35571	1.27726	23.4067	12.6218	10.8529	7.5122	7.69429	8.71348	41.3914	18.0621	1.56333	2.35785
	BCA	0.839333	0.532869	0.761333	0.655219	0.26125	0.2049	0.47	0.471896	41.362	6.07758	52.5533	10.0064	1.33	0.701142	1.64	1.43173	1.774	2.4842	1.67	2.80995	0.37875	0.284074	0.9525	0.613392	35.5	9.35269	45.1507	16.2548	0.5	0.336961	15.7263	6.25848	23.798	11.1954	26.9107	11.4065	1.225	0.538437	49.06	15.5868	16.4227	10.383	14.6393	14.4607	35.1063	20.1301	1.9925	1.51154
PBMCs	HNSCC	0.321818	0.213266	0.286818	0.195823	0.349545	0.198242	0.191818	0.201249	20.71	9.63309	26.0227	11.4777	1.735	1.79504	1.30364	2.0331	2.33	1.77445	0.907727	0.664923	0.989545	0.513647	1.29182	1.10328	23.0109	5.20804	24.3977	7.00807	0.956364	1.53953	35.9064	14.0109	31.4486	10.7287	39.6268	13.1218	5.56864	5.93762	10.4577	4.79359	44.2482	9.5093	47.0595	12.9523	94.2827	12.2026	1.66091	1.11796
	NSCLC	0.34	0.239792	0.337647	0.238341	0.214706	0.122532	0.0870588	0.111622	21.4624	5.87751	27.3829	8.82411	1.2	0.945886	0.612941	0.531881	2.14176	1.03249	1.47765	1.05907	0.737059	0.277934	1.38	1.21632	27.6376	10.0173	25.9353	8.05116	0.686471	1.15129	52.3529	18.5334	29.6824	11.549	37.5788	14.6159	3.03765	2.54296	10.1559	3.93763	45.3806	10.3344	47.0665	12.5664	98.9565	1.51422	1.67353	1.50619
	EGA	0.66125	0.364982	0.425	0.191381	0.36	0.256437	0.240625	0.360083	20.1913	7.31314	25.5987	10.2537	1.365	1.22355	0.915	1.166	1.40562	0.750635	0.611875	0.478278	0.6675	0.311972	0.7875	0.498029	28.615	10.2082	29.1256	10.3343	0.665	0.929021	37.7475	16.3114	29.9537	9.511	35.9506	11.5796	4.75812	5.05039	12.3238	5.11643	49.0575	11.3365	54.7225	13.5697	98.0512	1.80186	1.42312	1.00503
	CRC	0.5665	0.396926	0.5415	0.336847	0.2285	0.138688	0.116	0.150801	20.367	8.04228	25.077	9.47737	1.5935	1.90535	0.541	0.459438	1.264	0.956481	0.9205	0.862319	0.7475	0.323726	0.7445	0.631593	25.808	8.9352	25.963	9.59109	0.494	0.462151	38.071	17.4521	27.0515	9.66746	29.916	11.4808	2.543	1.74061	20.3735	21.0218	48.31	22.2304	54.9295	18.0558	79.205	40.4924	2.2055	2.77651
	RCC	0.42875	0.201722	0.439375	0.187206	0.388125	0.299538	0.100625	0.100031	17.2325	7.46679	24.1419	11.1943	0.98875	0.560629	0.495625	0.57045	1.46063	0.710694	0.79875	0.496305	0.78875	0.275896	0.95125	0.698225	23.4956	7.1646	26.1694	7.32799	0.34	0.194354	32.18	13.0436	30.58	13.4095	41.4913	17.6568	4.35313	4.73581	8.95125	6.54271	46.6206	16.6747	44.2481	17.127	96.1437	5.26613	2.45562	3.17542
	HCC	0.550833	0.297427	0.685833	0.352535	0.336667	0.392088	0.105	0.157162	20.7992	9.41946	29.1433	13.6355	2.17	3.38755	0.464167	0.370735	0.925	0.401486	0.579167	0.362678	0.595833	0.387027	0.584167	0.391116	29.1458	7.02327	28.1033	8.11899	2.50333	7.18904	46.3117	11.4607	28.12	10.477	36.13	12.869	2.455	1.89797	15.7575	11.3707	46.3292	10.5832	54.2533	12.2461	97.9983	2.52959	0.848333	0.345144
	OVCA	0.645714	0.644434	0.577143	0.551263	0.261429	0.190913	0.11	0.0867948	20.24	4.57511	23.9886	4.27617	0.82	0.382274	3.88143	6.61493	1.18714	0.766153	0.925714	0.828047	0.835714	0.467363	0.961429	0.881371	25.9086	9.78763	25.1857	10.6618	0.314286	0.208795	45.2329	14.0747	25.3171	7.4966	31.1657	11.2474	2.19571	1.23142	16.7286	9.48979	54.42	6.47567	60.8329	6.50105	99.11	0.644127	1.12429	0.548691
	TGCT	0.895	0.570643	1.01	0.666083	0.55	0.136382	0.13	0.052915	25.3325	10.1323	30.1475	10.658	0.96	0.720972	1.0625	0.628086	1.3575	0.706417	0.4725	0.427268	0.835	0.118462	2.6275	2.86812	21.335	5.09897	19.7275	6.36917	0.2975	0.132256	54.505	15.2125	26.84	8.67406	31.1	9.48503	2.9825	2.19342	12.145	3.83692	59.8475	5.62028	62.4975	6.52638	99.4475	0.383264	2.9475	1.85669
	UCC	0.482857	0.21492	0.462857	0.192935	0.322857	0.204264	0.424286	0.389138	15.5614	6.48517	23.7586	11.7037	2.27	4.04241	0.742857	0.849543	1.83429	0.823162	2.08857	2.32828	0.705714	0.505663	0.991429	0.425888	28.5443	11.9487	25.5657	8.62957	0.481429	0.768709	44.9457	17.5647	19.4229	9.19745	28.5343	11.4226	1.62571	0.962079	8.19286	3.98454	42.3643	18.4001	43.6886	14.9236	98.1371	1.63416	1.16714	0.456644
	BCA	0.61	0.368384	0.58875	0.382516	0.3775	0.222875	0.13875	0.119492	17.2037	5.78851	19.9381	7.73807	1.075	0.654747	0.4175	0.436891	0.991875	0.594084	0.805	0.565815	0.7325	0.206865	0.979375	0.601115	23.1094	9.65705	23.6313	10.467	0.356875	0.206808	43.4669	12.8858	24.4975	8.71587	27.7913	9.99982	2.39562	2.28064	11	4.79959	55.1519	16.0245	57.0262	19.78	97.6369	5.18384	1.66938	0.685006
	HC	0.499	0.377274	0.425	0.247971	0.576	0.468305	0.1845	0.191956	21.136	6.28329	25.651	7.96528	1.086	0.484957	0.4195	0.573865	1.326	0.393933	0.9385	0.37591	1.0365	0.447817	0.982	0.401085	21.906	5.52067	20.621	6.96371	0.6155	0.4448	46.0685	14.0703	31.099	10.9259	37.218	13.7793	2.9155	3.45734	9.5005	4.81958	48.1025	12.7502	53.3645	12.8446	99.3415	0.617783	0.824	0.619332
[truncated: 224 more columns]

## Sheet: TSNE raw data
Raw data for Figure 2D
		NKcells%CD45+lymph	Tregs%CD45+lymph	Bcells%CD45+lymph	CD25%Tcells	Memory%Bcells	CTLA4%Tcells	ICOS%Tcells	GITR%Tcells
	Cancer Type	[%]	[%]	[%]	[%]	[%]	[%]	[%]	[%]
TILs	HNSCC	1.65	11.07	4.99	24.25	4.17	1.63	44.31	13.84
	HNSCC	2.4	9.8	2.77	21.18	12	1.81	42.86	16.05
	HNSCC	4.14	4.25	3.97	17.33	40.12	1.56	36.03	16.36
	HNSCC	1.52	5.49	11.07	12	48.44	2.29	41.66	10
	HNSCC	1.37	10.77	13.44	19.71	10.38	2.49	62.59	26.4
	HNSCC	3.08	6.39	8.49	20.06	19.47	2.65	45.29	20.11
	HNSCC	16.41	0.33	9.79	5.89	17.49	0.11	3.56	0.99
	HNSCC	1.48	2.99	16.91	13.63	30.74	0.75	23.73	9.6
	HNSCC	6.47	0.71	9.58	16.29	32.61	1.66	43.88	22.26
	HNSCC	0.87	1.68	44.81	12.14	14.25	0.94	26.75	12.24
	HNSCC	5.09	8.26	2.15	20.21	12.09	4.25	36.92	25.84
	HNSCC	0.68	24.2	3.47	36.24	31.99	2.29	61.81	24.93
	HNSCC	1.43	4.72	39.3	16.54	64.82	2.88	38.81	13.81
	HNSCC	0.35	2.42	18.57	6.2	35.02	0.45	33.36	4.92
	HNSCC	0	0	0.95	6.44	40.72	7.21	5.5	0.72
	HNSCC	0	3.96	33.43	20.44	45.54	4.14	11.39	8.6
	HNSCC	0.56	1.28	42.69	5.4	26.78	1.39	13.41	8.39
	HNSCC	NA	NA	NA	NA	NA	NA	NA	NA
	HNSCC	0	2.09	0	6.92	NA	2.15	27.36	12.04
	HNSCC	3.64	14.23	14.76	26.84	27.28	5.7	56.54	32.82
	HNSCC	2.78	6.97	24.18	17.42	31.08	1.79	42.19	18.71
	HNSCC	3.98	7.46	15.22	15.32	53.32	1.51	24.29	17.22
	HNSCC	3.08	15.25	5.8	24.83	38.85	2.92	47.03	25.34
	HNSCC	2.73	7.74	2.5	31.28	2.95	3.98	63.94	24.89
	HNSCC	0	0	0	NA	NA	NA	NA	NA
	HNSCC	NA	NA	NA	NA	NA	NA	NA	NA
	HNSCC	NA	NA	NA	NA	NA	NA	NA	NA
	HNSCC	NA	NA	NA	NA	NA	NA	NA	NA
	HNSCC	0	0	0	NA	NA	NA	NA	NA
	NSCLC	3.71	3.56	14.11	6.51	6.53	1.8	20.47	6.81
	NSCLC	4.87	2.66	6.09	5.72	42.71	1.23	26.55	10.96
	NSCLC	3.53	1.79	2.93	7.03	38.39	2.1	26.82	24.38
	NSCLC	1.82	0.53	14	2.38	36.71	0.37	7.65	14.09
	NSCLC	1.3	8.42	3.41	14.12	43.56	1.01	34.02	13.73
	NSCLC	6.4	9.03	11.8	24.66	3.71	1.82	50.03	31.39
	NSCLC	5.5	1.63	5.06	4.76	3.96	0.25	19.69	6.28
	NSCLC	1.11	3.41	28.72	8.97	62.42	0.53	14.73	10.65
	NSCLC	1.01	3.01	3.09	6.67	63.8	0.28	29.92	4.9
	NSCLC	6.62	1.29	5.11	5.08	23.42	0.52	13.18	3.3
	NSCLC	6.76	4.97	5.23	14.48	53.3	2.05	23.21	12.26
	NSCLC	7.1	4.25	14.91	10.59	67.03	1.3	25.22	11.51
	NSCLC	8.5	2.1	15.99	6.45	81.24	0.83	24.4	20.34
	NSCLC	5.5	1.42	20.53	4.27	51.6	0.54	9.09	5
	NSCLC	11.21	2.2	2.52	9.05	15	0.84	26.02	13.95
	NSCLC	2.77	0.43	1.78	7.31	39.81	2.01	74.15	19.39
	NSCLC	1.9	4.26	7.93	11.25	55.55	1.06	42.34	14.08
	EGA	11.16	4.15	5.57	29.93	23.04	4.39	38.52	28.07
	EGA	3.05	5.6	4.91	18.6	37.43	5	40.14	15.68
	EGA	3.63	1.4	6.83	5.36	21.43	0.75	8.59	4.89
	EGA	4.31	0.71	9.99	4.98	16.98	1.12	6.74	4.9
	EGA	5.37	3.78	5.94	10.12	41.97	2.22	50.53	19.56
	EGA	10.58	5.54	2.56	20.7	31.17	7.4	40.04	45.06
	EGA	8.38	2.79	4.25	10.7	55.77	3.22	16.75	5.77
	EGA	4.31	3.06	4.01	12.37	24.03	1.32	16.42	9.75
	EGA	8.11	2.66	4.65	8.01	53.19	1.86	29.2	11
	EGA	3.56	2.82	4.65	10.68	58.66	2.19	36.05	44.67
	EGA	2.64	2.63	10.63	12.7	14.95	1.89	15.08	6.16
	EGA	7.02	2.72	0.41	4.58	4.94	0.32	16.12	18.27
	EGA	0	0	0	4.58	NA	2.61	4.35	1
	EGA	0	4.1	8.74	13.16	26.53	2.49	15.5	6.41
	EGA	0	1.31	9.68	12.15	14.75	2.15	17.95	8.6
	EGA	0	0	0	NA	NA	NA	NA	NA
	CRC	7.24	0.68	1.55	11.28	29.03	1.58	18.96	14.2
	CRC	1.6	3.68	9.5	7.51	53.19	1.32	22.71	19.81
	CRC	1.99	5.48	6.58	11.01	30.84	2.34	24.37	47.65
	CRC	1	6.25	25.62	16.14	67.57	2.46	19.81	17.5
	CRC	5.2	3.43	13.75	6.84	35.92	2.06	11.69	9.86
	CRC	3.62	8.52	12.72	15.9	56.26	2.01	30.54	22.96
	CRC	6.9	1.74	7.12	5.83	22.39	1.04	5.78	8.16
	CRC	2.7	4.23	13.79	10.31	49.4	1.6	25.99	26.29
	CRC	3.14	10.39	4.64	20.39	41.86	4.38	38.14	45.4
	CRC	5.49	1.72	17.37	7.83	50.21	2.33	11.67	11.25
	CRC	4.38	2.37	5.43	7.62	54.11	1.44	17.02	10.76
	CRC	2.99	6.97	8.48	14.32	14.29	2.69	13.29	27.02
	CRC	3.13	3.15	3.66	8.53	33.73	0.82	17.17	24.09
	CRC	0.59	0.59	42.14	3.91	30.12	0.71	9.88	11.45
	CRC	NA	NA	NA	NA	NA	NA	NA	NA
	CRC	3.39	3.44	25.55	8.91	47.79	1.7	16.36	18.02
	CRC	0	2.08	0	5.13	NA	5.13	3.57	12.5
	CRC	0	3.73	0	8.82	NA	2.03	7.39	8.52
	CRC	0	6.12	0	16.1	NA	2.26	20.64	19.29
	CRC	0	2.26	0	10	NA	2.7	6.8	26.71
	CRC	0	1.8	36.63	9.88	7.95	3.2	2.69	8.54
	RCC	1.91	0.7	0.69	1.44	18.28	0.09	33.5	3.18
	RCC	6.85	1.24	0.48	4.64	4.71	0.28	6.56	5.99
	RCC	2.39	0.22	17.04	3.36	27.25	0.4	2.17	3.8
	RCC	33.47	3.71	2.11	11.83	12.86	0.8	22.65	5.87
	RCC	17.26	1.47	3.62	6.27	11.3	0.37	5.39	3.91
	RCC	4.35	0.24	1.99	3.68	9.95	0.95	4.81	5.16
	RCC	30.62	0.64	1.51	3.07	6.86	0.14	7.28	5.41
	RCC	12.05	0.42	6.41	9.8	8.2	1.02	10.28	13.87
	RCC	5.44	0.4	0.53	2.94	1.37	1	4.46	2.43
	RCC	12.76	0.96	26.77	3.1	4.05	0.26	3.29	3.81
	RCC	11.85	0.85	1.44	12.85	13	1.04	12.37	11.39
	RCC	5.85	0.65	22.37	7.45	13.17	6.29	1.16	12.1
	RCC	17.69	0.17	2.02	2.17	35	0.5	1.82	1.83
	RCC	26.23	1.2	4.44	12.92	7.13	0.48	12.12	17.68
	RCC	45.15	0.35	0	4.67	NA	0.34	2.94	3.12
	RCC	17.44	2.19	0	12.03	NA	4.69	4.86	6.25
	HCC	29.96	0.86	0.99	9.67	1.18	0.29	18.29	8.88
	HCC	15.45	0.43	0.61	6.93	46.21	0.63	22.52	15.93
	HCC	29.62	0.37	2.28	8.41	5.61	0.19	6.41	4.46
	HCC	6.87	0.07	4.43	3.79	38.58	1.27	19.58	19.73
	HCC	30.4	0.59	1.84	6.67	9.45	0.25	27.12	5.99
	HCC	5.43	1.86	28.11	7.75	7.64	0.57	16	8.03
	HCC	14.52	0.56	15.98	3.6	8.08	2.17	6.45	0.65
	HCC	13.75	0.53	6.83	5.1	9	0.09	3.52	0.7
	HCC	15.4	0.41	0	2.86	NA	0.16	3.14	8.63
	HCC	5.59	0.34	0.33	4.18	0	0.5	35.87	2.88
	HCC	32.02	3.3	0.84	10.53	0	0.2	19.62	5
	HCC	27.19	0.26	0	7.59	NA	0.52	19.66	2.56
	HCC	31.66	0.21	2.21	3.66	8.22	0.23	24.68	6.49
	OVCA	1.58	3.32	0.99	18.06	44.89	0.76	59.41	30.87
	OVCA	2.07	2.45	11.32	6.33	30.88	0.37	16.02	7.83
	OVCA	5.55	4.78	1.65	22.57	39.8	1.66	58.15	44.94
	OVCA	11.2	3.21	8.84	10.75	13.82	1.88	11.81	6.45
	OVCA	9.5	2.02	3.45	5.18	32	0.5	10.37	7.59
	OVCA	6.15	5.18	2.02	16.2	19.08	0.72	45.72	29.6
	OVCA	6.05	4.32	0.86	12.87	8.65	0.94	41.2	14.99
	TCGT	1.25	2.75	5.89	11.23	17.02	1.41	45.73	13.79
	TCGT	3.67	0.99	3.26	3.59	25.69	0.61	23.32	7.09
	TCGT	8.6	4.47	5.59	13.93	58.08	1.71	54.74	33.88
	TCGT	5.32	3.99	1.73	11.64	24.62	1.27	26.15	10.12
	UCC	6.07	14.93	3.66	30	57.28	2.01	43.6	37.67
	UCC	3.79	5.64	4.17	32.58	11.23	3.03	55.67	37.15
	UCC	5.7	5.31	27.49	13.88	24.89	1.96	40.67	24.09
	UCC	8.04	6.01	19.9	17.95	6.34	2.13	41.62	14.06
	UCC	11.28	5.39	17.2	19.7	20.24	1.17	37.52	19.86
	UCC	7.62	0.7	10.31	18.83	40.78	5.96	30.37	12.26
	UCC	0	4.53	2.98	14.14	0	7.93	10.48	7.47
	BCA	5.16	8.3	3.98	14.45	18.58	1.47	20.78	8.88
	BCA	0.6	3.18	29.74	7.4	33.26	0.94	29.21	8.18
	BCA	0.73	3.99	25.48	9.03	29.49	0.77	39.93	11.28
	BCA	0.5	2.94	29.11	6.57	29.31	0.84	25.88	8.35
	BCA	0.46	2.57	26.47	6.72	38.04	0.87	28.75	5.65
	BCA	0.49	2.63	26.57	7.43	36.43	1.03	7.84	4.42
	BCA	5.17	4.92	16.45	10.9	29.65	0.7	19.28	8.86
	BCA	2.45	0.94	10.03	6.01	39.55	0.73	8.39	4.59
	BCA	0	0.61	0	5.58	NA	3.16	3.21	0.78
	BCA	0	1.17	0	6.81	NA	1.36	4.76	2.2
	BCA	0	1.29	0	6.96	NA	0	2.05	2.37
	BCA	0	2.58	0	7.17	NA	1.39	8.98	5.4
	BCA	0	0.83	0	6.21	NA	1.69	4.77	13.93
	BCA	0	4.56	0	10.19	NA	1.39	8.05	3.67
	BCA	0	0.81	0	4	NA	1.82	3.66	2.97
	BCA	0	0	0	NA	NA	NA	NA	NA
Raw data for Figure 6B
		PD-L2+%Tcells	PD1+%Tcells	PVR+%Tcells	TIGIT+%Tcells	CD96+%Tcells	BTLA+%Tcells	CD160+%Tcells	HVEM+%Tcells	NKG2A+%Tcells	CD66ace+%Tcells	Gal9+%Tcells	LAG3+%Tcells	Tim3+%Tcells	VISTA+%Tcells	CD244+%Tcells	CD48+%Tcells	CD305+%Tcells	CD158a+%Tcells	CD158b+%Tcells	CD158k+%Tcells	CTLA4+%Tcells	CD39+%Tcells	CD73+%Tcells	CD40+%Tcells	CD40L+%Tcells	OX40+%Tcells	BAFFR+%Tcells	CD226+%Tcells	LIGHT+%Tcells	GITR+%Tcells	CD27+%Tcells	41BB+%Tcells	CD28+%Tcells	ICOS+%Tcells
TILs	UICC	[%]	[%]	[%]	[%]	[%]	[%]	[%]	[%]	[%]	[%]	[%]	[%]	[%]	[%]	[%]	[%]	[%]	[%]	[%]	[%]	[%]	[%]	[%]	[%]	[%]	[%]	[%]	[%]	[%]	[%]	[%]	[%]	[%]	[%]
	high	1.2	64.46	0.38	65.47	32.82	2.27	0.03	0.81	1.71	15.58	0.3	2.77	2.41	0.2	30.76	89.49	2.18	1.68	2.54	0.03	1.63	77.98	4.77	0.74	0.78	6.23	0.44	51.83	0.73	13.84	10.99	5.74	60.43	44.31
	high	1.84	60.62	0.83	65.56	48.32	8.35	0.07	0.27	2	15.09	0.25	5.29	2.13	0	29.6	83.32	2.23	2.92	3.37	0.4	1.81	77.11	4.63	0.8	0.32	11.27	0.53	52.28	0.5	16.05	16.75	9.01	65.02	42.86
	high	1.19	70.67	7.98	35.4	50.51	2.1	0.33	1.07	11.78	6.84	0.21	7.16	1.26	0.33	50.23	91.52	8.89	3.57	2.63	0.38	1.56	52.19	21.45	0.8	2.76	10.81	0.3	66.41	0.81	16.36	27.75	7.09	56.77	36.03
	high	1.13	70.32	1	72.15	21.48	2.46	0.75	1.22	13.61	1.86	0.91	1.06	3.34	0.13	37.43	82.99	6.3	0.71	1.37	0.17	2.29	73.63	6.27	0.78	1.13	4.4	0.41	26.2	0.73	10	39.57	5.69	57.05	41.66
	high	2.89	81.68	0.69	87.45	74.03	6.36	0.06	0.55	1.61	4.71	0.38	2.29	3.86	0.2	43.58	65.16	7.25	0.34	1.8	0.19	2.49	85.59	2.16	0.87	0.4	18.34	0.42	58.55	0.89	26.4	10.21	19.65	56.94	62.59
	high	2.31	67.28	3.67	62.01	32.88	1.34	0.19	1.17	2.04	9.83	0.23	4.16	2.05	0.11	24.96	94.84	2	1.22	0.67	0.32	2.65	27.34	8.87	0.76	0.9	12.24	0.41	59.43	0.37	20.11	38.83	8.31	77.63	45.29
	low	0.72	34.74	0.61	36.16	26.14	35.56	0.16	1.5	2.43	1.97	0.12	0.52	0.26	0.04	35.02	93.16	29.28	0.63	1.19	0.09	0.11	8.35	6.83	0.16	0.14	2.4	0.35	85.47	0.29	0.99	50.34	0.35	51.15	3.56
	high	1.6	64.63	2.65	57.59	20.45	32.43	0.36	1.88	1.4	2.54	0.1	2.55	5.53	0.14	18.4	93.18	18.35	0.87	1.9	0.05	0.75	34.23	4.5	0.63	0.66	9.46	0.53	61.04	3.09	9.6	82.55	3.84	90.03	23.73
	high	0.51	74.24	4.17	76.29	48.47	8.87	0.06	1	9.04	13.63	0.21	13.1	7.23	0.14	33.32	86.21	0.82	2.51	1.88	0.08	1.66	71.08	1.98	0.41	0.19	9.22	0.42	56.43	0.62	22.26	49.91	11.64	60.08	43.88
	low	2.65	40.87	1.08	56.69	22.71	28.32	0.23	1.49	1.89	7.33	0.08	0.86	0.69	0.04	13.26	97.62	25.7	0.27	0.57	0.43	0.94	28.08	6.95	0.7	0.19	7.25	0.39	68.05	0.5	12.24	87.8	2.59	94.84	26.75
	high	2.01	79.24	8.27	67.74	51.5	2.18	0.08	2.07	2.43	2.94	0.13	9.64	14.39	0.06	30.3	83.66	6.76	1.38	2.13	0.31	4.25	68.75	2.23	1.54	0.49	15.97	0.28	16.23	0.6	25.84	11.76	19.45	73.49	36.92
	high	0.93	74.59	3.7	83.96	51.69	17.18	0.14	4.76	3.1	8.82	0.2	11.09	9.41	0.01	29.26	87.57	4.67	1.99	0.85	0.36	2.29	44.68	1.74	2.51	0.8	17.36	0.53	64.52	0.38	24.93	54.89	13.29	68.16	61.81
	high	1.56	67.78	1.36	63.9	34.7	6.33	0.12	1.44	0.36	6.3	0.2	3.71	2.52	0.07	8.96	88.65	2.95	0.12	0.56	0.15	2.88	11.08	8.24	0.75	2.85	16.93	0.54	64.62	1.15	13.81	77.19	4.3	91.84	38.81
	high	0.26	63.63	0.1	75.65	25.58	5.59	0.22	0.7	0.55	1.02	0.12	0.33	0.82	0.04	4.12	85.02	0.93	0.15	0.16	0	0.45	14.61	5.59	0.42	0.21	6.27	0.54	75.67	1.14	4.92	35.23	0.95	97.72	33.36
	high	0.93	53.33	0.92	18.62	51.23	3.89	0.85	7.95	5.41	0.47	0.24	0	0.71	0	36.57	82.33	17.57	0	0	1.72	7.21	52.61	9.43	1.07	2.2	2.67	1.08	70.15	0.47	0.72	43.49	1.69	77.34	5.5
	high	1.4	53.95	2	60	46	15.41	0	0	7.14	5.17	0.86	0	0	0	20.43	91.94	5.38	1.86	1.24	0.31	4.14	81.02	9.98	0.47	0	10.7	0	50	0.86	8.6	35.11	3.72	65.96	11.39
	low	0.88	46.06	0.8	46.25	49.86	6.29	0.11	0.41	10.57	2.1	0.15	0.96	0.33	0.04	29.38	95.81	9.09	1.34	1.9	0.53	1.39	8.52	22.09	0.15	4	5.51	0.61	70.26	0.83	8.39	20.91	2.17	75.6	13.41
	high	NA	NA	NA	NA	NA	NA	NA	NA	NA	NA	NA	NA	NA	NA	NA	NA	NA	NA	NA	NA	NA	NA	NA	NA	NA	NA	NA	NA	NA	NA	NA	NA	NA	NA
	high	2.19	65.3	6.63	49.93	62.37	8.3	0.86	1.86	28.04	2.74	0.47	3.6	3.29	0	53.74	96.01	24.83	3.07	2.44	0.16	2.15	61.58	10.74	0.37	3.72	10.66	0.44	79.68	0.7	12.04	27.38	4.31	47.85	27.36
	high	2.21	78.92	4.3	62.82	27.81	7.82	0.16	3.64	2.82	2.21	0.94	4.7	10.07	0.06	18.03	90.96	2.99	0.85	1.4	0.35	5.7	61.18	4.56	2.48	1.27	16.64	0.62	52.14	0.36	32.82	30.14	17.69	82.27	56.54
	high	2.03	82.27	1.07	77.62	51.07	0.57	0.05	3.26	7.27	4.33	0.34	6.2	3.19	0.13	22.99	90.19	9.24	0.56	1.36	0.46	1.79	57.29	12.96	2.44	1.45	17.92	0.36	40.89	0.77	18.71	49.31	6.42	84.85	42.19
	high	1.81	67.45	1.2	63.91	73.21	4.38	0.24	1.58	6.04	12.08	0.55	3.61	5.4	0.06	32.3	92.73	8.23	3.66	2.09	0.21	1.51	21.63	16.22	0.34	1.78	10.35	0.55	55.25	0.43	17.22	56.37	4.38	63.81	24.29
	high	2.21	79.82	6.37	69.74	57.54	10.89	0.15	2.69	2.13	7.64	0.35	12.88	16.07	0.08	25.45	80.27	6.03	0.74	1.52	0.24	2.92	66.31	3.16	2.42	0.6	21.56	0.27	28.95	1.08	25.34	24.18	19.03	80.1	47.03
	high	2.85	78.04	11.01	74.3	51.24	4.75	0.13	1.03	3.48	21.98	0.39	14.86	17.85	0.23	50.17	86.03	8.69	1.63	0.82	1.24	3.98	53.3	3.82	3.63	0.51	22.09	0.3	45.46	1	24.89	12.86	19.17	50.44	63.94
	high	NA	NA	NA	NA	NA	NA	NA	NA	NA	NA	NA	NA	NA	NA	NA	NA	NA	NA	NA	NA	NA	NA	NA	NA	NA	NA	NA	NA	NA	NA	NA	NA	NA	NA
	high	NA	NA	NA	NA	NA	NA	NA	NA	NA	NA	NA	NA	NA	NA	NA	NA	NA	NA	NA	NA	NA	NA	NA	NA	NA	NA	NA	NA	NA	NA	NA	NA	NA	NA
	high	NA	NA	NA	NA	NA	NA	NA	NA	NA	NA	NA	NA	NA	NA	NA	NA	NA	NA	NA	NA	NA	NA	NA	NA	NA	NA	NA	NA	NA	NA	NA	NA	NA	NA
	high	NA	NA	NA	NA	NA	NA	NA	NA	NA	NA	NA	NA	NA	NA	NA	NA	NA	NA	NA	NA	NA	NA	NA	NA	NA	NA	NA	NA	NA	NA	NA	NA	NA	NA
	low	NA	NA	NA	NA	NA	NA	NA	NA	NA	NA	NA	NA	NA	NA	NA	NA	NA	NA	NA	NA	NA	NA	NA	NA	NA	NA	NA	NA	NA	NA	NA	NA	NA	NA
	high	0.94	72.72	0.94	30.7	59.39	2.55	0.1	2.21	7.61	5.64	0	1.62	1.41	0.09	43.99	86.51	23.78	0.38	0.25	0.86	1.8	60.38	6.8	0.51	0.65	11.32	0.44	75.65	1.34	6.81	27.6	4.21	51.07	20.47
	low	1.73	76.78	2.19	49.74	84.73	15.14	0.08	1.34	7.57	19.71	0	4.82	27.35	0.13	53.03	95.85	8.56	0.62	0.62	0.27	1.23	65.65	4.76	0.42	0.5	10.01	0.4	64.79	0.66	10.96	50	7.49	34.01	26.55
	low	0.62	80.37	3.02	77.34	80.57	17.88	0.08	4.56	9.94	40.93	0.16	1.96	6.61	0.05	62.06	96.13	7.77	6.57	5.92	0.32	2.1	42.03	10.73	1.87	0.48	8.7	0.57	53.85	0.68	24.38	49.02	13.27	35.99	26.82
	high	1.92	56.53	3.31	48.48	62.58	3.36	0.33	0.72	4.74	2.45	0.27	0.14	0.48	0	77.14	94.48	2.46	0.45	0.45	0.36	0.37	56.2	4.45	1	0.13	4.84	0.42	57.43	0.41	14.09	29	6.45	38.25	7.65
	high	1.57	68.14	0.63	59.24	49	6.41	0.04	7.86	1.69	49.98	0.09	0.69	1.68	0.06	25.16	95.9	7.7	0.33	0.47	0.37	1.01	50.9	5.63	0.8	0.7	15.55	0.46	61.27	1.11	13.73	55.85	8.19	73.82	34.02
	low	2.08	78.47	0.59	58.28	33.22	29.9	0.04	5.04	3.14	27.72	0.23	2.29	2.1	0.12	12.97	86.47	11.19	0.4	1.03	0.27	1.82	61.3	8.43	0.83	1.28	28.89	0.52	59.53	0.42	31.39	48.17	5.2	85.09	50.03
	low	1.03	69.52	4.68	17.92	59.66	0.48	0.22	0.75	10.52	40.92	0.11	0.13	0.66	0.06	41.06	61.07	31.2	0.38	0.57	0.08	0.25	35.51	15.41	0.17	1.1	8.36	0.46	88.78	0.55	6.28	10.74	3.53	43.09	19.69
	low	0.69	67.76	0.65	43.74	52.18	14	0.04	3.37	1.88	36.18	0.16	0.29	1.46	0.07	19.12	95.86	9.97	0.45	0.52	0.2	0.53	8.27	5.78	0.24	1.15	8.72	0.79	75.28	0.97	10.65	46.29	2.24	69.89	14.73
	high	1.79	76.09	0.39	35.5	58.52	12.83	0.02	1.85	9.37	28.03	0.36	8.19	7.24	0.02	27.26	88.96	18.14	0.48	0.59	0.08	0.28	38.26	12.42	0.58	0.53	7	0.46	75.77	0.43	4.9	46.79	10.45	56.85	29.92
	low	0.61	79.78	0.73	26.4	73.04	0.73	0.04	2.18	19.1	46.27	0.24	0.97	0.14	0.05	31.13	80.96	13.42	0.52	0.65	0.31	0.52	22.58	26.08	0.3	1.59	4.61	0.55	85.54	0.39	3.3	18.32	3.28	53.63	13.18
	high	1.68	74.84	1.43	43.52	57.69	10.7	0.15	3	12.81	25.19	0.23	0.18	4.35	0.14	27.45	90.93	12.86	0.23	0.8	0.37	2.05	35.56	7.34	0.44	0.6	10.49	0.83	66.48	0.2	12.26	50.13	8.82	63.95	23.21
	high	0.55	78.94	0.95	56.38	49.67	21	0.16	1.5	2.34	22.33	0.45	0.91	2.99	0.01	16.41	92.03	8.73	0.58	0.49	0.24	1.3	18.83	6.95	0.58	0.44	15	0.34	66.86	1.35	11.51	54.56	4.61	87.54	25.22
	low	0.55	75.68	0.84	64.72	44.45	2.83	0.31	0.47	4.37	33.4	0.05	1.26	1.37	0.06	39.91	92.45	17.85	0.61	0.93	0.7	0.83	47.78	7.45	0.33	1	9.69	0.53	66.55	0.45	20.34	45.77	4.68	63.74	24.4
	high	1.14	60.24	0.63	27.58	28.47	7.16	0.05	0.32	4.91	10.48	0.28	0.85	0.66	0.08	30.01	95.04	6.3	0.28	0.96	0.07	0.54	8.5	10.51	0.43	0.59	6.98	0.34	69.71	1.03	5	39.5	2.97	63.04	9.09
	high	1.07	47.02	1.61	21.78	45.24	11.94	0.09	1.38	4.15	37.68	0.35	0.55	0.57	0.03	36.21	95.94	5.32	0.33	0.87	0.29	0.84	56.42	5.92	2.34	0.66	13.46	0.21	77.52	0.86	13.95	15.21	4.41	61.29	26.02
	high	1.34	86.73	4.19	64.15	15.61	0.86	0.16	1.09	7.64	15.53	0.15	14.4	16.8	0.07	71.48	95.52	10.4	0.25	1.06	0.1	2.01	35.6	12.88	1.47	0.38	9.95	0.56	44.15	1.91	19.39	61.08	20.05	51.52	74.15
	low	0.77	76.71	3.67	45.47	54.75	3.64	0.83	0.81	22.21	28.6	0.58	6.53	9.02	0.11	35.65	92.09	17.16	0.26	0.63	0.16	1.06	64.78	19.39	1.31	0.82	17.13	0.58	77.59	2.11	14.08	46.21	5.66	51.72	42.34
	low	2.53	55.94	1.46	48.68	30.8	18.55	0.03	0.55	2.57	6.11	0.4	3.11	3.47	0.07	15.44	87.99	9.05	1.7	1.52	0.46	4.39	31.89	6.84	0.62	1.58	30.37	0.43	44.98	0.47	28.07	52.27	12.92	81.87	38.52
	high	1.76	76.91	16.34	66.04	47.9	11.89	0.05	6.17	22.82	30.46	1.48	13.73	20.22	0.1	42.87	89.74	13.36	1.02	2.78	1.22	5	72.76	22.14	0.42	1.35	16.32	0.19	30.62	0.18	15.68	61.83	11.2	53.72	40.14
	high	0.39	26.75	0	29.08	31.8	16.54	0	0.93	4.09	2.53	0.3	1.62	0.3	0.16	21.86	90.54	2.45	0.27	0.8	0	0.75	4.18	10.79	0.39	0.56	8.96	0.51	65.82	0.91	4.89	62.24	0.76	71.74	8.59
	high	1.04	40.03	0.2	21.06	37.01	22.2	0.08	2.61	3.23	2.63	0.08	0.88	0.88	0	16.36	92.19	15.1	0.24	0.41	0.32	1.12	10.12	22.78	0.09	0.92	9.62	0.49	77.85	0.48	4.9	72	1.19	82.18	6.74
	high	1.58	87.18	4.31	80.6	37.56	13.74	0.11	3.06	22.01	36.61	0.72	15.77	26.53	0.05	51.61	93.51	5.2	0.58	0.89	0.54	2.22	78.73	4.99	0.44	0.66	11.27	0.34	28.19	0.34	19.56	79.65	10.88	37.89	50.53
	high	2	81.91	1.51	75.68	16.72	1.84	0.07	0.71	13.82	22.39	0.67	11.6	13.83	0.03	40.56	72.71	11.44	0.4	1.21	0.53	7.4	87.02	6.04	0.83	1.88	29.32	0.17	28.35	0.2	45.06	18.01	13.6	50.03	40.04
	low	1.16	75.95	1.65	59.26	64.05	12.62	0.31	1.64	16.5	4.97	0.24	4.69	6.64	0.11	57.54	80.48	12.59	0.58	0.87	0.29	3.22	72.31	4.26	0.18	0.34	10	0.44	64.18	0.4	5.77	48.91	8.89	34.83	16.75
	high	1.08	72.6	1.83	39.84	46.95	7.13	0.06	7.55	3.26	15.1	0.64	1.37	4.17	0	28.53	93.07	12.56	0.6	0.37	0.07	1.32	14.86	3.71	0.29	2.23	8.8	0.43	58.9	1.01	9.75	32.14	4.16	69.16	16.42
	high	1.28	67.14	0.78	69.68	28.95	10.59	0.06	1.25	19.05	11.67	0.7	9.65	13.77	0.14	47.81	96.03	17.06	0.42	0.84	1.76	1.86	55.91	6.62	0.68	0.97	16.5	0.39	58.95	1	11	50.07	9.77	50.49	29.2
	low	1.3	85.92	3.43	79.45	44.5	7.18	0.25	1.56	23.48	22.57	2.14	2.08	6.69	0.01	56.08	89.2	7.02	1.23	1.23	0.45	2.19	77.3	12.76	1.09	1.13	18.27	0.59	34.18	0.31	44.67	44.79	12.29	37.92	36.05
	high	1.34	38.62	1.32	39.25	48.75	12.29	0.39	2.96	2.96	12.77	0.6	0.6	1.96	0	30.35	90.89	3.41	1.39	2.09	0.35	1.89	31.34	10.14	0.64	0.44	9.96	0.53	62.01	0.65	6.16	34.93	2.55	72.95	15.08
	low	0.63	88.8	1.15	64.57	29.04	0.14	0.14	0.16	6.86	5.95	0.06	7.54	9.6	0.04	77.38	86.51	1.26	2.9	0.03	0.28	0.32	86.13	1.27	0.45	0.28	10.28	0.49	21.52	0.6	18.27	18.4	5.4	25.5	16.12
	high	0.98	46.08	0	44.95	59.09	0	0	2.27	7.95	3.39	0	1.69	1.69	0	36.12	73.58	12.71	0	4.76	0	2.61	26.14	11.11	0.98	0	2.94	0	74.75	1.69	1	46.09	0.87	58.26	4.35
	low	1.62	35.67	2.14	33.23	41.04	9.25	1.11	0.37	4.93	8.65	0.33	0.67	1.33	0.12	29.84	91.86	8.01	0.86	1.72	1.29	2.49	51.39	15.93	0.99	0.74	4.13	0.92	51.61	0.33	6.41	36.54	1.92	60.66	15.5
	high	0.41	37.77	0.39	41.21	48.43	6.18	1.05	1.45	3.68	7.55	0.54	0.54	0.94	0	24.63	93.52	7.22	0.74	2.94	0	2.15	33.85	20.77	0.72	0.92	7.12	0.66	57.74	0.81	8.6	35.49	1.21	61.54	17.95
	high	NA	NA	NA	NA	NA	NA	NA	NA	NA	NA	NA	NA	NA	NA	NA	NA	NA	NA	NA	NA	NA	NA	NA	NA	NA	NA	NA	NA	NA	NA	NA	NA	NA	NA
	low	0.7	63.24	0.37	42.51	52.89	2.81	0.04	2.31	3.06	4.28	0.38	5.78	2.96	0.1	22.62	97.74	4.43	0.59	1.81	0.55	1.58	28.6	4.88	0.32	0.62	15.62	0.33	55.54	0.38	14.2	53.77	2.93	84.48	18.96
	low	1.39	75.41	5.02	60.62	45.62	7.4	0.07	4.03	9.45	24.61	1.33	7.43	11.49	0.09	30.16	82.43	35.43	0.25	0.87	0.13	1.32	53.71	18.17	0.32	6.83	13.72	0.35	60.41	0.98	19.81	43.19	6.05	64.19	22.71
	low	0.85	81.95	3.06	64.75	40.19	2.84	0.26	0.47	23.27	8.59	0.37	9.6	25.58	0.02	54.61	63.21	19.82	0.53	6.2	0.18	2.34	80.39	5.44	0.59	1.54	17.34	0.38	27.22	0.46	47.65	31.96	12.24	37.89	24.37
	low	1.82	63.58	5.56	50.89	60.86	15.55	0.12	0.49	2.32	25.95	1.91	3.24	6.96	0.1	28.49	91.55	29.34	0.5	1.1	0.42	2.46	26.27	10.97	0.54	1.35	11.44	0.2	57.84	0.8	17.5	47.36	7.79	67.13	19.81
	low	0.27	57.09	0.77	33.47	51.39	1.66	0.07	0.35	6.93	11.2	0.29	2.73	4.13	0.06	33.69	93.97	22.88	0.55	0.37	0.3	2.06	27.8	8.7	0.42	3.61	14.07	0.7	45.47	0.88	9.86	33.58	5.29	53.91	11.69
	high	2.34	82.43	11.16	26.07	44.59	2.58	2.27	0.31	34.93	25.87	1.39	3.32	3.01	0.04	35.56	91.7	25.65	1.03	1.11	0.26	2.01	43.53	5.95	0.72	3.1	14.49	0.54	42.11	0.7	22.96	54.33	9.1	82.6	30.54
	high	0.5	47.5	4.54	27.77	57.35	23.27	0.28	0.99	4.51	33.65	0	2.31	1.49	0	40.07	91.11	35.2	0.41	0.41	0.27	1.04	45.21	18.39	0.5	4.37	15.5	0	79.85	0.54	8.16	64.32	2.23	62.78	5.78
	high	1.01	74.88	6.37	32.77	56.26	8.55	1.54	2.02	7.87	16.5	2.1	8.88	8.91	0.11	23.68	87.81	26.63	0.59	0.73	0.26	1.6	24.13	11.15	0.55	10.83	18.7	0.38	36.52	1.26	26.29	68.04	7.69	72.6	25.99
	low	2.59	73.03	12.36	56.48	52.25	7.03	0.07	1.17	9.32	49.37	1.25	14.79	11.69	0.1	33.92	95.78	22.07	0.58	0.28	0.34	4.38	63.86	9.74	0.75	7.11	21.65	0.52	44.74	1.02	45.4	34.57	7.85	74.16	38.14
	low	0.51	48.74	2.18	47.09	41.9	12.37	0.17	0.79	3.9	7.49	0.37	3.47	2.23	0.09	36.99	97.3	26.06	0.14	0.34	0.24	2.33	43.75	29.26	0.4	1.33	9.14	0.45	60.41	0.37	11.25	45.72	5.82	66.14	11.67
	low	0.82	52.85	1.98	44.38	39.12	18.3	0.33	1.4	12.24	27.81	0.13	3.05	3.25	0.13	39.22	97.02	10.9	1.13	2.4	0.17	1.44	47.83	14.91	0.47	1.07	9.41	0.57	64.66	0.73	10.76	46.54	4.31	50.92	17.02
	high	0.92	54.88	0.67	36.61	22.9	1.13	0.31	0.26	4.54	8.46	0.21	1.22	3.67	0	29.81	90.56	1.5	0.54	1.81	0.06	2.69	59.5	5.24	1.05	2.16	14.87	0.58	35.32	3.94	27.02	31.68	6.37	60.36	13.29
	low	0.81	59.12	0.95	45.57	28.39	0.71	0.4	0.34	4.43	10.44	0.28	3.54	4.95	0.04	33.14	95.08	4.48	0.46	3.72	0.24	0.82	61.36	3.97	1.18	2.31	13.8	0.36	31.65	3.5	24.09	32.5	7.46	55.49	17.17
	low	0.64	49.21	0.84	47.96	15.25	1.67	0.08	0.05	1.47	1.98	0.18	0.38	1	0.05	20.51	94.41	1.94	0.54	0.83	0.07	0.71	34.51	18.05	1.14	0.79	7.62	0.25	42.11	0.44	11.45	47.03	1.59	74.18	9.88
	low	NA	NA	NA	NA	NA	NA	NA	NA	NA	NA	NA	NA	NA	NA	NA	NA	NA	NA	NA	NA	NA	NA	NA	NA	NA	NA	NA	NA	NA	NA	NA	NA	NA	NA
	low	2.01	76.77	4.29	38.45	30.41	8.17	1.48	1.79	10.42	11.15	0.6	11.04	13.46	0.01	42.4	82.67	15.37	0.75	1.99	0.33	1.7	75.89	6.72	1.5	9.16	11.61	0.49	18.85	0.63	18.02	46.46	8.04	45.11	16.36
	low	0.98	35.29	0	27.27	22.73	18.75	0	9.38	15.63	6.19	0.88	0.88	0.88	0	26.56	93.75	7.81	0.17	0.7	0.52	5.13	31.62	13.68	0	0	9.8	0	77.27	1.77	12.5	38.71	0	48.39	3.57
	high	1.33	55.41	0.6	37.31	40.6	15.8	0.25	0.99	3.46	7.84	0.56	0.56	2.24	0	35.23	94.32	7.1	0.32	0.64	0.32	2.03	33.61	17.04	0	0.25	5.69	0.9	65.97	0.84	8.52	61.93	4.55	70.64	7.39
	high	1.24	53.01	3.19	49.4	29.88	1.11	0.14	0.97	11.7	10.68	0.17	0.68	3.73	0	29	89.14	9.86	0.53	1.59	0.42	2.26	45.52	11.51	0.53	4.87	8.33	0.4	23.64	0.68	19.29	52.87	6.96	63.65	20.64
	low	1.25	61.76	0.21	46.04	46.9	3.95	0	0.62	5.41	16.93	0.23	1.6	0.69	0.44	22.74	88.52	3.53	0.8	0.2	0.2	2.7	59.46	16.85	0.94	1.46	18.65	0	53.1	1.14	26.71	44.03	5.24	62.68	6.8
	high	0.43	40.87	0.41	29.1	22.54	17.56	1.05	0.39	3.8	4.39	0.98	0.49	0.98	0.5	46.73	85.93	2.51	0.47	0.94	0	3.2	44.19	12.5	0.43	0.66	8.7	0.41	29.92	1.46	8.54	58.27	5.85	67.14	2.69
	high	2.56	85.83	2.94	64.29	33.72	18.73	0.11	2.1	2.72	2.51	0.16	11.17	22.6	0.09	61.47	79.9	17.41	0.99	0.5	0.06	0.09	66.03	7.24	1.96	0.86	1.65	0.45	28.11	0.21	3.18	11.81	37.16	59.18	33.5
	low	0.3	90.68	1.65	39.07	32.63	3.63	0.07	0.83	1.07	5.74	2.48	5.76	12.1	0.11	74.19	61.5	2.3	0.47	0.24	0.04	0.28	34.72	24.66	0.23	1.24	3.4	0.15	20.33	0.23	5.99	9.38	26.8	44.99	6.56
	low	0.64	46.45	0.28	13.11	46.95	0.77	0.03	1.01	4.79	4.08	0.68	0.26	0.32	0.05	24.12	92.23	4.8	0.14	0.41	0.21	0.4	43.23	9.58	0.74	1.17	5.38	0.27	77.44	0.58	3.8	17.93	1.08	59.1	2.17
	low	1.54	62.33	11.3	18.21	67.74	32.11	0.03	3.8	1.83	9.75	0.38	0.94	2.22	0	41.07	97.58	11.22	0.21	0.74	0.21	0.8	15.39	28.28	0.54	2.91	7.48	0.48	71.69	1.67	5.87	9.49	7.45	68.28	22.65
	low	0	63.63	1.81	36.8	62.76	20.67	0.17	2.2	1.42	3.44	0.09	0.79	1.94	0.07	20.91	94.62	4.24	8.13	1.24	0.17	0.37	26.16	22.27	0.23	1.68	3.17	0.5	83.21	0.44	3.91	41.39	6.53	74.98	5.39
	low	0.33	59.46	9.03	15.9	58.8	9.29	0.05	1.98	3.16	1.87	0.03	0.45	0.58	0.03	23.81	89.51	7.21	4.47	1.54	0.12	0.95	49.75	6.59	0.22	0.65	2.92	0.44	69.33	0.38	5.16	2.08	3.21	78.86	4.81
	low	1.58	55.45	3.92	51.77	44.24	4.06	0.12	2.84	19.46	3.05	0.13	1.21	2.81	0.06	63.69	96.18	6.22	4.09	3.93	0.2	0.14	35.46	4.72	0.48	0.87	2.82	0.5	66.42	0.44	5.41	9.16	4.27	39.12	7.28
	low	1.97	77.91	2.52	53.12	58.02	22.72	0.04	2.02	1.6	5.88	0.34	2.96	6.63	0.13	32.01	81.34	9.72	0.5	0.46	0.16	1.02	47.57	13.82	1.21	0.43	8.02	0.57	61.62	0.61	13.87	10.18	10.92	64.59	10.28
	low	0.58	87.56	5.1	9.17	37.23	19.16	0.24	0.14	3.04	1.67	0.19	0.28	33.45	0.04	69.54	69.96	3.82	12.12	0.83	0.25	1	43.69	30.42	0.69	0.4	2.2	0.37	27.99	0.79	2.43	0.96	4.54	39.04	4.46
	low	0.98	51.34	6.36	33.64	42.05	20.57	0	0.71	4.54	4.38	0.8	0.27	1.46	0	58.1	88.81	4.05	0.63	0.63	0.32	0.26	30.01	13.58	0.24	0.28	5.37	0.45	64.09	1.86	3.81	57.54	2.14	65.58	3.29
	low	1.66	79.28	2.21	19.55	6.54	1.78	0.38	0.19	4.38	10.95	0.34	3.93	1.71	0.15	55.55	69.18	6.95	0.36	1.07	0.18	1.04	52.03	4.35	1.09	0.41	12.61	0.56	34.48	0.68	11.39	2.17	8.53	26.67	12.37
	low	0.74	18.84	1.48	21.17	26.11	11.37	0.12	0.62	4.45	0.52	0	1.55	0	0.14	24.21	92.7	7.1	2.44	4.88	0	6.29	13.15	17.29	0.74	0	2.08	1.38	73.59	0.13	12.1	65.5	4.05	78.39	1.16
	low	1.3	20.5	1.18	37.61	29.34	10.32	1.24	2.55	5.02	1.07	0.9	1.26	0.71	0.06	73.44	98.5	21.52	1.81	14.81	0.24	0.5	7.43	7.43	0.36	1.46	0.8	0.46	87.05	1.14	1.83	17.83	0.73	26.01	1.82
	high	0.53	82.85	5.32	42.26	14.91	5.17	0.14	0.36	3.47	5.6	0.16	1.91	13.49	0.08	45.55	71.36	15.54	0.42	0.37	0.06	0.48	38.87	9.48	0.61	0.42	5.13	0.45	31.1	2.41	17.68	3.86	8.33	55.43	12.12
	low	0.8	63.13	0.94	25.29	57.85	18.87	0.56	5.07	6.2	7.52	0.29	1.47	0.29	0	48.23	83.83	10.35	0.95	0.95	0.38	0.34	28.22	15.46	0	0.28	4.11	0.23	55.27	1.18	3.12	39.93	3.27	71.6	2.94
	low	0.61	38.93	2.35	19.25	47.09	18.32	0.1	6.73	7.56	6.29	0.68	1.87	0.34	0	25.85	97.87	5.68	0.74	1.04	0.45	4.69	28.75	17.03	0	2.38	10.45	0.28	66.2	1.36	6.25	54.49	3.09	76.73	4.86
	high	0.81	79.23	15.87	30.2	9.83	0.74	0.3	0.55	10.18	42.44	0.05	1.09	0.33	0.27	35.75	0.25	17.83	0.6	2.36	0.32	0.29	28.2	3.21	1.35	1.99	10.92	0.49	77.6	0.95	8.88	2.28	3.04	31.18	18.29
	low	0.21	85.47	12.07	32.54	5.94	1.93	0.27	1.81	10.28	28.51	0.56	3.53	4.97	0.09	57.68	80.08	22.54	0.59	1.44	0.66	0.63	32.59	46.83	0.48	1.28	11.61	0.88	40.75	0.77	15.93	43.66	5.57	54.92	22.52
	low	1.01	64.74	8.84	32.84	32.09	1.33	0.32	0.36	6.06	12.85	0.06	1.29	0.11	0.05	26.39	9.71	26.1	0.61	0.42	0.27	0.19	13.82	7.96	0.3	7.54	6.81	0.53	84.35	0.69	4.46	8.14	2.52	59.49	6.41
	low	1.39	73.64	1.17	35.09	22.89	1.22	0.05	1.63	1.63	4.18	0.05	5.92	0.62	0.02	39.41	93.5	3.76	1.19	0.67	0.29	1.27	37.8	2.15	0.31	0.9	12.63	0.36	60.99	0.77	19.73	34.87	1.96	38.6	19.58
	low	2.54	62.99	41.36	58.05	33.69	5.71	0.12	2.04	15.01	32.77	0.05	10.86	2.84	0.34	56.28	56.47	28.14	1.19	2.4	0.27	0.25	28.75	12.14	0.41	2.5	8.36	0.55	66.02	9.4	5.99	27.61	7.73	44.09	27.12
	low	1.16	58.41	7.8	37.46	45.41	18.94	0.09	3.2	5.28	21.49	0.05	7.32	1.86	0.05	16.08	94.29	17.57	0.78	0.35	0.19	0.57	35.63	6.33	0.31	1.51	9.48	0.44	77.51	4.35	8.03	58.74	3.57	84.81	16
	low	0.45	42.98	2.13	28.8	30.04	7.28	0.2	4.91	4.86	1.27	0.09	2	0.27	0.07	42.72	92.9	1.36	0.3	0.4	0.4	2.17	9.09	16.74	0	0.4	1.61	0.27	69.33	1.91	0.65	43.94	1.16	67.97	6.45
	low	0.65	28.65	11.64	24.7	32.95	3.58	0.6	0.5	2.05	12.87	0.03	0.62	0.14	0.06	26.08	51.8	32.24	0.56	1.25	0.42	0.09	2.08	11.79	0.54	1.59	1.84	0.4	80.61	0.31	0.7	17.64	0.65	65.92	3.52
	low	0.74	72.03	14.31	24.97	39.61	7.54	0.38	5.44	4.68	17.82	0.09	4.24	1.79	0.16	37.9	72.3	23.07	0.71	0.39	0.35	0.16	8.53	20.33	1.41	0.88	5.84	0.49	77.23	0.98	8.63	50.31	2.24	67.64	3.14
	low	1.91	69.63	11.56	12.06	0.98	2.37	1.1	2.56	11.21	45.14	0.49	3.16	0.46	0.97	65.93	1.66	39.67	1.88	1	0.41	0.5	52.32	31.55	0.28	3.13	4.02	0.51	75.45	0.89	2.88	0.61	2.55	23.62	35.87
	low	1.04	63.21	30.42	31.1	11.82	19.19	0.18	0.2	2.06	28.65	0.05	1.59	0.88	0.1	44.2	17.9	9.41	2.54	1.23	0.56	0.2	27.36	10.26	0.51	10.05	17.66	0.22	78.16	1.59	5	9.22	4.58	61.49	19.62
	low	1.34	70.47	28.85	20.99	53.73	25.73	0.1	5.13	2.22	19.03	0.02	3.74	0.26	0.05	33.25	64.41	11.16	0.5	0.5	0.19	0.52	6.51	12.65	0.94	0.76	4.28	0.57	80.62	1.61	2.56	33	2.14	78.72	19.66
	low	0.19	86.23	18.18	53.56	45.87	4.65	0.74	2.94	4.88	5.84	0.09	5.29	0.51	0.07	55.93	88.51	9.69	0.33	0.86	0.51	0.23	54.65	7.85	0.24	1.56	4.11	0.5	56.02	0.36	6.49	52.02	3.31	56.2	24.68
	high	1.2	79.03	4.35	65.32	33.18	30.73	0.05	1.26	1.29	13.34	0.07	14.62	21.65	0.23	29.01	66.39	18.1	0.56	1.42	0.5	0.76	60	8.72	1.82	0.2	26.33	0.26	49.6	0.42	30.87	64.86	17.27	62.91	59.41
	high	1.43	72.01	0.54	62.85	63.79	7.03	0.06	3.72	3.33	3.63	0.04	1.22	2.25	0.04	40.46	93.94	2.09	2.86	2.19	0.41	0.37	21.31	9.23	0.17	0.07	2.26	0.51	58.84	0.46	7.83	39.43	5.33	53.82	16.02
	high	2.51	92.14	0.6	78.38	62.73	3.18	0.07	0.71	15.6	22.09	0.2	12.66	13.75	0.07	43.79	78.06	23.87	6.73	2.05	3.7	1.66	87.63	2.73	2.93	0.42	15.52	0.15	66.28	1	44.94	35.19	18.02	31.68	58.15
	high	0.48	57.6	0.71	34.24	47.06	12.76	0	1.03	3.22	18.4	0	1.07	1.27	0.59	26.83	96.04	11	0.41	0.87	0.35	1.88	30.09	9.74	0.36	1.26	7.07	0.35	59.29	0.58	6.45	47.07	4.05	67.46	11.81
	high	0.86	77.21	5.09	36.09	34.12	24.99	0.38	27.74	40.96	29.29	0.36	6.26	4.13	0.97	41.54	79.74	4.41	0.62	0.72	0.53	0.5	11.87	7.87	1.09	0.83	3.51	0.6	57.34	3.68	7.59	57.45	6.54	51.62	10.37
	high	1.94	76.09	4.02	60.66	50.6	3.8	0.35	1.36	3.81	10.21	0.17	12.21	9.95	0.1	35.24	90.01	7.37	0.71	1.24	0.16	0.72	55.6	4.56	5.82	1.52	9.9	0.37	68.23	0.67	29.6	56.07	12.31	61.62	45.72
	high	1.77	81.62	4.04	57.19	48.03	1.9	0.14	0.46	4.41	11.95	0.1	26.96	5.57	0.06	61.38	96.97	18.28	3.07	6.61	0.44	0.94	18	5.91	0.67	2.23	8.39	0.48	52.83	1.18	14.99	43.3	10.28	40.65	41.2
	low	2.7	77.22	1.13	69.31	39.78	35.19	0.18	2.7	17.84	4.15	0.13	30.08	41.32	0.04	38.34	68.43	4.31	0.41	0.83	0.14	1.41	57.62	12.38	2.56	0.44	11.41	0.06	47.96	0.07	13.79	57.9	40.2	80.65	45.73
	low	1.81	67.4	1.06	51.71	35.64	55.79	0.96	4.75	5.69	1.98	0.03	6.59	6.31	0.06	21.69	95.72	19.09	0.68	1.16	0.15	0.61	27.88	15.13	0.24	1.58	6.83	0.48	77.28	0.67	7.09	82.9	4.03	89.06	23.32
	low	4.66	78.55	1.83	57.68	46.41	54.46	1.89	6.82	21.26	3.03	0.15	15.07	18.44	0.05	23.88	95.25	7.37	0.67	2.86	0.79	1.71	63.83	7.45	7.61	0.57	23.5	0.18	59.91	1.34	33.88	64.32	6.57	91.57	54.74
	low	1.09	66.78	4.1	44.6	31.86	22.73	0.58	2.67	6.66	7.14	0.86	9.15	2.19	0.14	27.16	81.84	33.13	0.55	2.39	0.91	1.27	9.51	21.99	0.33	1.08	10.99	0.54	66.58	0.69	10.12	72.23	4.63	79.18	26.15
	high	2.11	66.64	2.71	58.33	20.63	8.38	3.13	3.53	5.71	12.01	0.38	0.93	5.8	0.06	10.09	89.47	5.15	0.65	1.43	0.13	2.01	58.36	8.72	1.04	2.96	12.08	0.34	38.99	0.93	37.67	45.96	18.39	85.06	43.6
	high	1.04	79.33	4.79	65.06	39.21	1.65	0.12	0.45	30.13	28.34	0.51	15.35	16.59	0.1	45.98	56.27	14.27	2.24	3.44	0.35	3.03	52.63	13.48	0.39	0.68	9.54	0.22	33.91	0.31	37.15	10.25	10.87	39.37	55.67
	high	0.75	67.52	3.31	66.78	39.26	1.74	3.32	2.18	7.66	5.98	0.08	2.45	4.67	0.26	29.56	94.38	37.47	0.55	1.18	0.41	1.96	26.03	7.71	0.78	1.68	6.74	0.48	61.05	0.36	24.09	60.03	6.09	75.73	40.67
	high	0.85	53.66	2.72	65.98	24.39	2.01	1.35	1.95	5.18	10.42	0.3	2.98	6.39	0.17	19.64	98.92	26.29	0.81	1.03	1.67	2.13	50.82	13.33	0.31	2.42	4.63	0.51	50.17	0.88	14.06	74.7	2.39	88.83	41.62
	high	2.23	58.28	2.01	60.19	26.85	12.97	1.06	1.42	5.42	3.06	0.62	1.24	2.38	0.1	24.16	94.47	25.38	0.42	0.84	0.17	1.17	48.11	15.17	0.83	0.94	12.8	0.15	54.01	0.65	19.86	67.17	5.53	85.09	37.52
	low	0	62.64	1.45	27.15	18.1	2.28	1.52	0.43	8.45	0.47	0.35	1.17	4.22	0.29	51.48	89.98	7.21	0.47	0.37	0.09	5.96	48.19	4.89	0.56	0.65	10.61	0.22	57.43	0.12	12.26	34.56	2.45	55.02	30.37
	high	0.16	55.94	0.91	48.28	40.56	24.83	0.67	1.68	1.34	5.28	0	0.62	3.42	0.57	37.36	94.25	4.6	0	0	0	7.93	41.72	11.03	0.48	0.34	4.36	0.36	53.09	5.59	7.47	31.05	1.58	70	10.48
	low	1.53	49.83	11.44	52.16	40.18	25.7	0.16	2.71	5.13	57.25	0.04	3.27	2.87	0	20.68	97.54	12.71	1.42	0.06	0.61	1.47	28.62	24.95	0.98	2.33	14.5	0.5	67.21	2.78	8.88	75.13	4.81	85.03	20.78
	low	0.62	59.18	0.42	68.4	18.56	4.98	0.39	0.21	1.1	1.03	0.09	0.96	1.77	0.04	7.99	98.73	1.73	0.19	0.12	0.11	0.94	18.31	6.99	1.05	2.91	8.69	0.52	73.74	2.37	8.18	30.57	1.22	96.31	29.21
	low	1.31	62.7	1.08	73.25	32.26	5.11	0.25	0.37	1.95	57.15	0.26	1.89	2.18	0.06	15.04	96.91	3.08	1.03	0.01	0.34	0.77	24.97	8.48	0.92	1.96	7.99	0.39	67.39	1.29	11.28	36.46	2.52	90.38	39.93
	low	1.32	62.75	0.61	65.67	18.33	1.72	0.31	0.23	1.01	4.42	0.15	0.42	0.65	0.04	6.88	89.65	1.82	0.16	0.06	0.25	0.84	16.62	6.12	0.87	1.53	8.05	0.3	75.15	0.95	8.35	31.33	0.87	96.89	25.88
	low	1.74	64.49	0.35	60.01	28.06	1.61	0.67	0.16	0.79	0.82	0.2	0.56	0.96	0.09	7.61	93.11	4.35	0.2	0.03	0.06	0.87	14.92	6.66	0.76	1.42	6.63	0.47	68.18	0.57	5.65	38.26	1.07	97.01	28.75
	low	2.02	56.77	0.21	46.85	10.69	3.27	0.22	0.02	1.01	0.43	0.11	0.11	0.41	0.06	5.89	96.29	3.59	0.09	0	0.05	1.03	13.58	7.97	1.34	1.52	5.26	0.53	66.17	0.9	4.42	28.71	0.92	95.04	7.84
	low	0.36	49.95	1.56	48.68	36.75	9.51	0.38	0.77	6.01	18.54	0	1.91	1.04	0	25.85	97.42	14.02	1.32	0.06	0.15	0.7	12.84	22.86	0.58	0.93	6.13	0.43	63.43	0.44	8.86	57.8	3.59	77.53	19.28
	low	0.42	63.29	0.05	44.37	10.5	2.96	0.09	0.04	3.18	2.18	0.04	0.87	0.44	0.57	41.14	92.02	7.45	0.58	1.31	0.1	0.73	7.92	13.93	0.42	0.75	4.27	0.55	63.68	1.67	4.59	61.06	1.03	82.18	8.39
	low	0	56	0.61	25.61	17.68	20.47	0.79	29.92	29.92	1.34	0	2.01	8.05	19.53	44.53	82.81	17.19	22.38	11.19	0	3.16	9.71	23.3	0	3.94	1	0	64.02	10.74	0.78	51.3	6.96	46.96	3.21
	low	0	53.51	1.99	35.69	31.7	4.44	0	0.49	2.96	0.75	0	1.37	0.5	0.55	31.32	95.33	3.3	2.4	11.26	0.11	1.36	15.67	32.03	0	1.23	1.94	0.54	66.67	0.75	2.2	62.84	2.12	72.24	4.76
	low	0	46.79	0.69	29.64	36.22	40.91	1.05	0	5.94	11.09	0.39	1.56	1.17	0.3	45.4	89.32	15.73	1.54	3.08	0	0	2.61	20.87	0.64	0	1.92	0.35	72.44	1.36	2.37	51.8	2.03	60.38	2.05
	low	0.57	52.69	2.39	24.24	37.58	3.8	0	0.32	5.38	16.63	0.38	3.44	0.57	0	29.16	83.37	13.82	1.17	2.47	0.26	1.39	15.34	14.54	0	2.22	3.97	0.54	72.61	1.15	5.4	62.68	2.05	76.16	8.98
	low	0.51	40.4	1.86	44.24	23.79	27.78	0	2.08	3.47	20.97	0	1.94	0.32	0	12.86	93.93	22.5	0.96	0	0.64	1.69	11.58	16.95	0.51	1.39	3.54	0.37	77.7	0.97	13.93	75.39	3.15	84.86	4.77
	low	0.54	39.95	1.79	27.68	46.43	42.33	0	0	0.61	11.95	0.8	0.4	4.78	0.98	10.27	91.93	16.14	1.3	0.52	0.52	1.39	26.85	13.89	0.27	1.23	0.82	0	74.11	5.18	3.67	51.82	2.43	65.59	8.05
	low	0.48	30	0	30.77	14.93	25	0	0	3.49	1.2	1.8	4.79	1.8	0.21	22.29	74.52	4.25	6.19	0.53	0	1.82	25.09	9.82	0.24	0	2.14	0.45	68.78	1.2	2.97	26.01	0.29	66.76	3.66
	low	NA	NA	NA	NA	NA	NA	NA	NA	NA	NA	NA	NA	NA	NA	NA	NA	NA	NA	NA	NA	NA	NA	NA	NA	NA	NA	NA	NA	NA	NA	NA	NA	NA	NA
Raw data for Figure 4 and 6C
Nanostring RNA expression	Cancer Type	immune-score	TAP1 Tumor	TAP1 NT	Fold Change	TAP2 Tumor	TAP2 NT	Fold Change	Calnexin Tumor	Calnexin NT	Fold Change	beta2M Tumor	beta2M NT	Fold Change	Calreticulin Tumor	Calreticulin NT	Fold Change	Tapasin Tumor	Tapasin NT	Fold Change	HLA-A Tumor	HLA-A NT	Fold Change	HLA-B Tumor	HLA-B NT	Fold Change	HLA-C Tumor	HLA-C NT	Fold Change	ERp57 Tumor	ERp57 NT	Fold Change	ERAP1 Tumor	ERAP1 NT	Fold Change	ERAP2 Tumor	ERAP2 NT	Fold Change	PDIA2 Tumor	PDIA2 NT	Fold Change	NLRC5 Tumor	NLRC5 NT	Fold Change	THOP1 Tumor	THOP1 NT	Fold Change	UBB Tumor	UBB NT
	HNSCC	4	406.46	49.53	8.21	720.33	237.75	3.03	8746.75	3695.09	2.37	16787.8	9411.08	1.78	6203	2209.13	2.81	740.66	485.41	1.53	177.26	336.82	0.53	6865.75	10589.9	0.65	7152.53	13779.8	0.52	105	59.44	1.77	396.3	217.94	1.82	153.55	9.91	15.49	14.68	9.91	1.48	356.78	366.54	0.97	632.27	29.72	21.27	12608.1	38565.6
	HNSCC	NA	352.89	278.87	1.27	413.63	465.58	0.89	5278.28	4691.21	1.13	9643.18	25973	0.37	2874.76	4646.31	0.62	773.72	958.33	0.81	86.11	421.85	0.2	2805.25	12242	0.23	2061.27	6280.55	0.33	103.64	160.71	0.64	170.65	447.85	0.38	136.83	698.36	0.2	1	2.36	0.42	160.63	258.78	0.62	599.63	348.59	1.72	32915.6	17285.4
	HNSCC	NA	365.82	157.43	2.32	651.9	387.39	1.68	3398.41	4540.67	0.75	17816.3	15792	1.13	5627.31	3423.25	1.64	861.82	1098.9	0.78	384.35	492.34	0.78	8596.09	7899.09	1.09	4494.34	3887.81	1.16	117.83	158.97	0.74	164.13	532.47	0.31	366.85	754.72	0.49	14.92	6.17	2.42	191.92	242.31	0.79	275.27	350.35	0.79	19601.7	16393.9
	HNSCC	NA	1425.84	205.99	6.92	798.08	225.75	3.54	5973.34	12605.1	0.47	44771	19958.8	2.24	4861.01	7982.97	0.61	1182.25	575.65	2.05	960.6	265.25	3.62	27323.7	5598.52	4.88	12653.6	8025.29	1.58	169.58	502.29	0.34	524.74	682.88	0.77	476.39	378.13	1.26	7.81	8.47	0.92	326.15	152.38	2.14	785.44	759.07	1.03	11559.9	20892.8
	HNSCC	NA	5770.85	1405.21	4.11	3837.16	3543.19	1.08	55789.9	73165.6	0.76	122004	164427	0.74	35743	48923.6	0.73	12856	7181.21	1.79	1601.34	2612.13	0.61	51801.7	61251.5	0.85	79190.6	75424.3	1.05	1027.27	2612.13	0.39	8943.31	3474.22	2.57	10438.9	6388.09	1.63	30.21	112.07	0.27	1994.12	2060.4	0.97	4562.3	4198.38	1.09	71486.1	206479
	HNSCC	0	5783.55	1361.73	4.25	3913.71	3919.88	1	62343	61295.4	1.02	239521	144278	1.66	98020.1	65933.1	1.49	17371.1	8200.85	2.12	8431.36	2344.96	3.6	226378	56631.5	4	113170	32024.6	3.53	1286.37	2179.64	0.59	10055.5	4250.52	2.37	1402.38	1152.9	1.22	78.48	73.96	1.06	2637.57	1144.2	2.31	4582.49	5738.42	0.8	159582	214749
	HNSCC	0	2886.55	4061.7	0.71	7537.09	5576.05	1.35	54202.9	65327.9	0.83	494161	312448	1.58	97180.4	61152.6	1.59	9782.19	11871.4	0.82	7056	5922.18	1.19	196766	142949	1.38	94454.2	81434.1	1.16	1523.46	1454.86	1.05	4891.09	4818.87	1.01	400.91	1292.6	0.31	80.18	37.86	2.12	4009.09	2720.42	1.47	1122.55	3650.66	0.31	192677	285471
	HNSCC	3	487.28	261.71	1.86	650.07	506.26	1.28	4210.63	4820.96	0.87	25368.4	23136.7	1.1	4364.13	3683.66	1.18	1518.97	1144.42	1.33	657.92	1126.83	0.58	8845.71	11676.6	0.76	3792.24	4426.51	0.86	81.75	139.44	0.59	531.55	568.23	0.94	724.32	713.12	1.02	8.92	11.31	0.79	324.5	370.59	0.88	594.38	401.57	1.48	12274.2	14308
	HNSCC	1	4867.16	1320.12	3.69	8824.68	2725.72	3.24	64324.4	127672	0.5	290458	263730	1.1	75984.4	54637.9	1.39	11577.2	10190.6	1.14	3071.51	2763.71	1.11	171154	109722	1.56	80225.4	74620.2	1.08	1547.57	2535.77	0.61	4441.87	4473.22	0.99	4926.23	2915.67	1.69	11.81	142.46	0.08	3000.63	1624.04	1.85	2929.75	2345.83	1.25	131638	409893
	HNSCC	3	5132.51	2208.62	2.32	7097.26	4174.68	1.7	53169.1	61841.4	0.86	212223	158893	1.34	53876.8	40853.1	1.32	12716.8	9728.15	1.31	5840.15	3932.11	1.49	131984	104814	1.26	100365	86442.7	1.16	1019.84	1493.69	0.68	4225.06	4225.75	1	2551.68	1595.83	1.6	8.33	51.07	0.16	4433.19	2068.19	2.14	4008.6	3510.82	1.14	178972	268405
	HNSCC	2	366.05	126.37	2.9	291.93	386.18	0.76	4610.96	4702.9	0.98	16258.7	10785.3	1.51	6153.37	5154.32	1.19	1464.22	742.38	1.97	252.33	477.87	0.53	4648.54	5197.81	0.89	2330.87	2524.55	0.92	126.93	180.45	0.7	677.28	353.26	1.92	167.03	54.66	3.06	42.65	1.18	36.14	217.3	183.98	1.18	659	422.62	1.56	10611.5	20988.2
	HNSCC	2	NA	NA	NA	NA	NA	NA	NA	NA	NA	NA	NA	NA	NA	NA	NA	NA	NA	NA	NA	NA	NA	NA	NA	NA	NA	NA	NA	NA	NA	NA	NA	NA	NA	NA	NA	NA	NA	NA	NA	NA	NA	NA	NA	NA	NA	NA	NA
	HNSCC	NA	126.07	252.38	0.5	273.64	409.22	0.67	5107.39	4768.53	1.07	15862.3	23419.4	0.68	6146.05	4696.61	1.31	798.7	961.24	0.83	128.94	383.19	0.34	5444.77	9486.71	0.57	6194.76	7917.64	0.78	116.76	122.94	0.95	360.31	544.83	0.66	325.21	604.41	0.54	9.31	4.45	2.09	111.03	337.31	0.33	484.23	459.9	1.05	19809.2	19452.5
	HNSCC	2	281.92	219.8	1.28	314.02	368.5	0.85	3981.14	5730.01	0.69	39081.3	22007.4	1.78	4669.74	6516.56	0.72	1166.15	955.72	1.22	542.95	274.76	1.98	9643.21	6930.31	1.39	5539.43	5203.12	1.06	122.64	176.71	0.69	792.47	468.7	1.69	680.43	385.74	1.76	14.84	10.77	1.38	202.58	156.23	1.3	447.26	374.96	1.19	21940	20906.2
	HNSCC	4	612.02	276.31	2.21	549.14	503.76	1.09	5266.4	5145.72	1.02	31728.6	33995.4	0.93	4417.9	3575.97	1.24	1280.73	965.07	1.33	272.8	564.63	0.48	13128.8	16302.1	0.81	9049.25	10471.6	0.86	93	92.1	1.01	681.11	559.82	1.22	643.02	734.42	0.88	1	4	0.25	322.4	558.22	0.58	327.71	309.94	1.06	8687.88	13343.6
	HNSCC	NA	394.29	290.66	1.36	517.13	528.38	0.98	6298.68	6310.11	1	12687.5	18351.3	0.69	4140.01	5713.01	0.72	637.99	1015.07	0.63	210.02	226.45	0.93	11785	13026.9	0.9	5603.23	6763.01	0.83	88.17	78.86	1.12	391.31	449.52	0.87	1138.28	971.13	1.17	14.86	9.01	1.65	230.83	265.88	0.87	414.1	367.27	1.13	18449.2	17990.8
	HNSCC	0	176.04	270.21	0.65	244.18	630.49	0.39	12220.3	9930.25	1.23	11158.4	13217.8	0.84	5195.88	6372.47	0.82	1345.82	1598.75	0.84	210.11	360.28	0.58	7575.2	10200.5	0.74	17183.3	17023.3	1.01	136.29	292.73	0.47	670.07	743.08	0.9	851.78	607.97	1.4	11.36	90.07	0.13	198.75	382.8	0.52	726.86	472.87	1.54	34264.4	37626.9
	HNSCC	NA	35.02	85.81	0.41	164.6	141.91	1.16	3453.03	4303.48	0.8	4300.52	9649.82	0.45	1957.65	3128.6	0.63	549.82	801.95	0.69	49.03	122.11	0.4	1369.3	2666.57	0.51	654.88	1600.6	0.41	122.57	181.51	0.68	133.08	300.32	0.44	196.12	369.62	0.53	3.5	6.6	0.53	42.02	108.91	0.39	514.8	346.52	1.49	16372.1	16194.1
	HNSCC	2	1166.32	52.47	22.23	736.51	219.31	3.36	4663.05	6768.92	0.69	29171.5	28449.4	1.03	3291.89	3348.81	0.98	1321.91	819.37	1.61	275.35	162.8	1.69	14901.4	7476.63	1.99	15333.4	8378.07	1.83	67.16	106.29	0.63	311.17	353.85	0.88	161.18	76.69	2.1	4.48	14.8	0.3	441.01	92.84	4.75	526.08	213.93	2.46	12949.3	28621.6
	HNSCC	4	1050.88	259.59	4.05	903.84	536.87	1.68	5585.95	3848.58	1.45	30932.5	23832.8	1.3	5276.02	3520.16	1.5	2194.02	1014.75	2.16	557.87	763.03	0.73	18376.7	12944	1.42	11164.7	7990.17	1.4	148.48	106.19	1.4	967.27	597.84	1.62	331.55	440.51	0.75	10.09	19.67	0.51	220.55	560.47	0.39	860.6	363.82	2.37	21650.4	13803.4
	HNSCC	0	191.25	384.71	0.5	443.94	846.05	0.52	4659.62	4704.09	0.99	26249.2	38350.5	0.68	6154.88	4855.78	1.27	923.81	1527.89	0.6	236.46	745.96	0.32	10407.6	21737.6	0.48	8419.78	12060.5	0.7	165.75	150.13	1.1	307.16	605.21	0.51	88.09	306.52	0.29	5.8	3.13	1.85	154.16	451.96	0.34	489.14	400.35	1.22	20035.2	19606.1
	HNSCC	3	235.24	125.86	1.87	649.95	545.41	1.19	3183.04	4436.96	0.72	16430.5	12061.3	1.36	5553.65	4740.84	1.17	831.83	706.42	1.18	269.19	255.13	1.06	9018	7611.88	1.18	6202.38	4899.59	1.27	97.01	132.67	0.73	328.61	295.95	1.11	98.22	78.24	1.26	6.06	3.4	1.78	385.6	202.97	1.9	284.96	255.13	1.12	18522.2	18420.2
	HNSCC	3	609.46	251.24	2.43	457.09	418.73	1.09	17623.5	19764.3	0.89	95634.4	58413.4	1.64	18944	14697.6	1.29	1929.96	1800.56	1.07	457.09	334.99	1.36	12493.9	9002.79	1.39	12595.5	11850.2	1.06	457.09	544.35	0.84	1777.59	1716.81	1.04	1371.28	586.23	2.34	50.79	41.87	1.21	507.88	251.24	2.02	1117.34	1214.33	0.92	42509.8	56696.6
	HNSCC	NA	1233.46	483	2.55	1005.75	869.4	1.16	56416.8	21445.3	2.63	89530.5	58539.8	1.53	28217.9	11350.5	2.49	3434.72	2173.51	1.58	1062.68	338.1	3.14	48370.8	23377.3	2.07	71711.7	44532.8	1.61	834.96	483	1.73	1612.99	1449.01	1.11	3188.03	869.4	3.67	113.86	48.3	2.36	683.15	193.2	3.54	1442.2	386.4	3.73	56606.5	80999.4
	HNSCC	2	352.24	101.93	3.46	384.06	320.65	1.2	3706.5	3673.64	1.01	23634.3	8266.75	2.86	2772.49	2560.93	1.08	479.5	405.59	1.18	406.78	344.01	1.18	8592.45	5816.25	1.48	4965.48	4132.32	1.2	79.54	184.74	0.43	577.22	356.75	1.62	465.87	269.68	1.73	2.27	10.62	0.21	120.44	220.84	0.55	299.97	339.76	0.88	14462.4	7780.48
	HNSCC	NA	1978.26	579.95	3.41	1720.23	1199.21	1.43	27658	22205	1.25	100397	107123	0.94	21664.1	22696.5	0.95	4504.85	3705.75	1.22	2811.5	1513.76	1.86	54407.6	27129.7	2.01	25889.4	18342	1.41	499.94	648.75	0.77	2064.27	2044.55	1.01	403.18	265.4	1.52	134.39	9.83	13.67	1091.27	412.84	2.64	2359.94	943.64	2.5	35103.4	69858.9
	HNSCC	1	NA	NA	NA	NA	NA	NA	NA	NA	NA	NA	NA	NA	NA	NA	NA	NA	NA	NA	NA	NA	NA	NA	NA	NA	NA	NA	NA	NA	NA	NA	NA	NA	NA	NA	NA	NA	NA	NA	NA	NA	NA	NA	NA	NA	NA	NA	NA
	HNSCC	NA	1709.41	340.78	5.02	1819.84	1096.02	1.66	17164.8	21036.2	0.82	161934	74437.2	2.18	21453.8	16366.6	1.31	4615.85	3306.48	1.4	1007.09	1086.81	0.93	33821.6	19000.7	1.78	32288.8	19019.2	1.7	746.49	469.72	1.59	3175.88	1980.2	1.6	3047.78	1427.59	2.13	17.67	27.63	0.64	1333.96	340.78	3.91	1700.57	1289.43	1.32	89856.6	74971.4
	HNSCC	NA	104.62	108.06	0.97	173.32	227.76	0.76	5320.79	4313	1.23	29241.7	16016.8	1.83	6634.47	4528.31	1.47	549.1	357.91	1.53	430.43	476.01	0.9	5532.1	4392.54	1.26	4546.33	2823.52	1.61	195.18	140.19	1.39	497.05	328.99	1.51	112.94	107.25	1.05	15.09	5.22	2.89	41.12	63.07	0.65	253.47	310.51	0.82	18226.4	14433.3
	NSCLC	1	134.38	357.77	0.38	422.33	721.29	0.59	10251	5491.54	1.87	22057	39412.1	0.56	8734.51	4293.23	2.03	518.31	1275.9	0.41	76.79	445.42	0.17	6315.72	16966	0.37	6718.85	16994.8	0.4	76.79	113.51	0.68	287.95	745.71	0.39	38.39	715.54	0.05	1324.57	12.93	102.44	57.59	734.22	0.08	153.57	318.97	0.48	22133.8	29531
	NSCLC	4	791.48	224.81	3.52	753.98	530.64	1.42	5245.08	5777.38	0.91	56697.6	45723.8	1.24	7243.99	4521.14	1.6	1321.67	1228.83	1.08	587.6	513.59	1.14	22089.3	13238.1	1.67	9903.74	9721.58	1.02	134.16	81.03	1.66	464.58	402.7	1.15	1750.51	1145.97	1.53	3.52	10.36	0.34	317.53	275.98	1.15	359.12	246.74	1.46	19482.3	39702.1
	NSCLC	1	467.53	299.53	1.56	728.42	856.79	0.85	7225.79	6991.28	1.03	32355.3	48664.9	0.66	5810.69	6039.29	0.96	1064.46	926.44	1.15	509.27	475.99	1.07	21566.8	30753.7	0.7	10287.7	15777.4	0.65	118.97	90.55	1.31	440.39	489.92	0.9	987.23	740.69	1.33	2.09	16.25	0.13	267.16	373.83	0.71	258.81	109.13	2.37	18233.5	32945.6
	NSCLC	4	975.45	62.31	15.65	984.61	193.87	5.08	5755.3	4749.72	1.21	48851.5	20868.3	2.34	5390.77	4285.82	1.26	1128.71	387.73	2.91	549.24	249.26	2.2	16171.7	4168.12	3.88	11768.6	5691.35	2.07	95.56	124.63	0.77	487.57	242.33	2.01	312.33	20.77	15.04	3.36	55.39	0.06	400.25	173.09	2.31	297.67	117.7	2.53	20166.9	38350.8
	NSCLC	3	280.33	312.25	0.9	485.94	591.01	0.82	5028.54	5619.61	0.89	29162.9	35470.8	0.82	9629.71	5224.09	1.84	1380.11	1346.75	1.02	280.33	431.72	0.65	12221.4	16638	0.73	11226.8	18132.3	0.62	146.44	122.19	1.2	534.95	604.59	0.88	678.4	983.82	0.69	10.16	28.06	0.36	335.32	530.37	0.63	689.16	341.21	2.02	31773.7	37410.4
	NSCLC	1	466.79	121.3	3.85	589.02	432.83	1.36	19431.8	11476.9	1.69	40630.7	45127.5	0.9	10290.4	8301	1.24	1334.02	1047.62	1.27	1134.97	554.14	2.05	23797	9905.51	2.4	12044.6	9695.98	1.24	197.89	471.43	0.42	905.65	799.5	1.13	162.97	79.95	2.04	20.95	13.78	1.52	257.26	306.01	0.84	559.92	286.72	1.95	47491.7	60701.2
	NSCLC	0	192.45	280.63	0.69	333.28	689.8	0.48	25592.6	11891	2.15	32924.7	65982	0.5	14686	9377.35	1.57	1283.88	2089.23	0.61	280.17	462.48	0.61	9816.64	20477.7	0.48	9386.99	18502.2	0.51	448.45	314.52	1.43	563.02	1127.89	0.5	435.32	979.93	0.44	12.83	18.6	0.69	119.65	269.88	0.44	536.17	446.78	1.2	62938.3	64502.4
	NSCLC	3	298.7	263.56	1.13	573.09	561.04	1.02	22514.5	10693.7	2.11	39483	53009.3	0.74	12002.8	8770.52	1.37	1941.93	957.69	2.03	559.76	785.46	0.71	21140.9	13256.2	1.59	14619.7	11925.4	1.23	226.57	357.5	0.63	707.15	840.26	0.84	442.95	292.26	1.52	18.82	26.09	0.72	310.46	472.32	0.66	535.46	341.84	1.57	48207.2	54627.2
	NSCLC	4	212.05	137.45	1.54	275.73	238.8	1.15	4920.46	4800.18	1.03	31908.8	35827.6	0.89	6543.67	4094.71	1.6	892.9	1081.39	0.83	266.92	263.97	1.01	8425.01	8340.78	1.01	8777.29	10598.3	0.83	119.23	97.04	1.23	267.6	377.24	0.71	300.12	377.24	0.8	9.48	8.28	1.14	109.07	129.5	0.84	352.28	192.43	1.83	13460.6	23680.3
	NSCLC	1	212.42	374.57	0.57	402.5	683.46	0.59	20032.8	15392.9	1.3	39295.2	58252.2	0.67	12271.2	10379.2	1.18	1157.95	1297.2	0.89	250.6	593.47	0.42	9212.02	18057.8	0.51	10057.6	18686.1	0.54	494.29	377.81	1.31	1088.09	1034.51	1.05	138.5	232.68	0.6	7.72	10.54	0.73	164.49	276.47	0.59	383	496.99	0.77	34950.1	46758.3
	NSCLC	4	267.35	197.33	1.35	467.7	357.73	1.31	5372.97	4315.78	1.24	25276.9	53205.3	0.48	5306.6	4011.14	1.32	1452.1	1127.41	1.29	213.38	436.19	0.49	7314.49	15441	0.47	4443.77	9994.38	0.44	112.89	88.85	1.27	294.64	439.66	0.67	379.62	630.06	0.6	13.65	6.92	1.97	109.79	250.41	0.44	285.33	183.48	1.56	12242.1	22602.5
	NSCLC	0	129.55	84.77	1.53	309.95	223.75	1.39	11265.8	6272.95	1.8	31788.2	27515.6	1.16	8563.3	5603.67	1.53	995.3	748.14	1.33	386.01	192.21	2.01	9873.86	6521.35	1.51	9807.54	6175.37	1.59	242.75	215.87	1.12	570.83	426.81	1.34	112.75	58.16	1.94	227.71	20.7	11	121.59	103.5	1.17	220.64	182.35	1.21	28882.3	30653.1
	NSCLC	1	113.89	176.76	0.64	222.71	324.86	0.69	4193.53	4395.98	0.95	19346.7	40403.1	0.48	5038.81	3472.09	1.45	630.17	1115.63	0.56	197.4	294.89	0.67	7406.37	11289.9	0.66	8040.33	13700.1	0.59	126.54	117.69	1.08	265.73	486.19	0.55	215.12	488.83	0.44	6.33	7.49	0.85	92.37	172.35	0.54	199.93	213.78	0.94	15306.2	27776.2
	NSCLC	0	158.87	362.1	0.44	281.16	676.15	0.42	5675.47	4991.37	1.14	37791.5	59984.8	0.63	5015.94	4457.27	1.13	987.72	1407.3	0.7	294.75	428.95	0.69	9301.28	20152.1	0.46	4939.64	11527.2	0.43	211.13	127.43	1.66	502.74	528.52	0.95	517.38	642.72	0.8	4.18	12.53	0.33	122.29	298.73	0.41	190.23	218.65	0.87	24221.6	24367
	NSCLC	0	252.4	159.67	1.58	159.7	324.12	0.49	22038.6	5171.63	4.26	37312.8	49486.6	0.75	17716.2	4888.62	3.62	772.83	970.46	0.8	834.23	462.76	1.8	16767.6	12375	1.35	10854.2	9259.98	1.17	381.2	124.3	3.07	269.25	512.48	0.53	90.28	396.79	0.23	6.42	10.52	0.61	57.78	133.86	0.43	272.46	213.21	1.28	21282.7	28876.6
	NSCLC	1	243.95	157.07	1.55	565.29	320.92	1.76	5620.56	5316.42	1.06	29862.3	37499.5	0.8	7001.94	4210.14	1.66	653.46	607.96	1.07	629.95	638.76	0.99	14663.2	13337.6	1.1	12876.2	11441.6	1.13	118.54	97.94	1.21	302.73	511.87	0.59	147.94	129.97	1.14	4.9	9.24	0.53	228.27	178.01	1.28	261.58	176.78	1.48	16879.3	20529.6
	NSCLC	4	364.58	119.85	3.04	487.82	379.72	1.28	8048.15	6473.11	1.24	25304.9	34251.8	0.74	5304.38	3509.3	1.51	1261.48	1116.75	1.13	258.46	278.91	0.93	11918.2	15519.1	0.77	9482.5	12692	0.75	154.05	101.93	1.51	335.48	404.36	0.83	82.16	97.45	0.84	102.7	3.36	30.57	207.11	191.54	1.08	361.16	113.13	3.19	18321.4	27643.2
	EGA	1	701.13	207.98	3.37	751.58	304.4	2.47	15063.5	12013.6	1.25	59917.4	28383.4	2.11	15040.9	6625.06	2.27	3632.29	1497.44	2.43	810.27	419.74	1.93	30814.8	5880.12	5.24	26878.8	8226.49	3.27	786.59	274.15	2.87	831.89	761.96	1.09	1017.21	391.38	2.6	117.37	2993	0.04	248.12	168.27	1.47	543.61	330.87	1.64	65458.5	72342.4
	EGA	0	1876.24	231.87	8.09	1555.1	338.47	4.59	9768	9602.41	1.02	94256.6	33653.5	2.8	9586.86	6299.04	1.52	2284.39	1500.03	1.52	1434.07	373.63	3.84	27377.9	8681.51	3.15	19631.7	10202.4	1.92	284.76	302.2	0.94	1659.51	972.55	1.71	1457.8	607.71	2.4	16.61	1146.18	0.01	468.27	198.91	2.35	579.01	420.89	1.38	35935.7	56406.7
	EGA	1	256.24	128.18	2	351.66	262.88	1.34	5942.86	6300.45	0.94	22397	20817.5	1.08	5493.63	4251.71	1.29	1020.68	995.04	1.03	164.04	110.8	1.48	9866.88	7784.31	1.27	8583.54	7856	1.09	153.32	134.7	1.14	661.51	603.97	1.1	177.97	102.11	1.74	47.17	1412.17	0.03	296.98	175.98	1.69	300.2	206.39	1.45	18273.5	28128.2
	EGA	3	1004.76	288.99	3.48	1331.56	515.64	2.58	18532.8	20416	0.91	77540.9	54163.5	1.43	18781.3	16037.3	1.17	2350.31	1580.92	1.49	590.07	228.07	2.59	32522.8	12549.6	2.59	14152.6	10002.6	1.41	647.6	916.54	0.71	1471.39	1834.49	0.8	546.13	518.47	1.05	309.62	8805.56	0.04	586.08	215.32	2.72	1097.45	660.13	1.66	57758.1	76426.8
	EGA	4	3046.03	217.31	14.02	2515.95	498.14	5.05	14473.2	19300.6	0.75	133651	73153.7	1.83	14796.3	9892.68	1.5	5217.89	2731.44	1.91	1785.69	411.22	4.34	53593.5	10708.4	5	57930.3	19902.4	2.91	312.29	491.46	0.64	1172.28	1073.18	1.09	2522.82	491.46	5.13	87.2	15837	0.01	1276.23	290.86	4.39	1276.23	344.36	3.71	52647.6	115439
	EGA	3	2537.27	706.21	3.59	1448.59	837.06	1.73	17441	13043.4	1.34	174371	55709.9	3.13	18162.4	8280.19	2.19	3655.52	2146.86	1.7	2585.52	763.94	3.38	51320.8	15591.2	3.29	15087	11814.5	1.28	806.59	339.32	2.38	1156.77	1052.58	1.1	658.73	689.53	0.96	426.83	5820.96	0.07	691.42	397.04	1.74	1155.99	713.91	1.62	86273.8	86361.2
	EGA	3	1036.62	396.33	2.62	1481.51	557.14	2.66	16048.5	15896.3	1.01	57389.9	71578.8	0.8	16012.7	11216.3	1.43	4265.07	2707.2	1.58	517.88	459.64	1.13	25274.5	18820	1.34	33376.5	29853.9	1.12	295.15	391.27	0.75	768.31	1069.97	0.72	864.67	748.34	1.16	188.4	6455.25	0.03	347.66	277.3	1.25	956.42	696.43	1.37	73559.8	91860
	EGA	1	738.89	366	2.02	841.55	978.01	0.86	17691.4	18860.2	0.94	53723.2	72231.8	0.74	12502.7	15428	0.81	3796.16	3839.16	0.99	401.7	314.36	1.28	24336.2	19868.6	1.22	28395.7	24684.2	1.15	771.85	694.03	1.11	1016.74	2574.12	0.39	239.7	369.03	0.65	102.19	3910.54	0.03	438.44	221.72	1.98	1539.47	704.66	2.18	67834.1	92372.2
	EGA	4	2592.81	618.35	4.19	2013.4	1433.78	1.4	14051.7	21570.5	0.65	111902	120808	0.93	11764.9	20238	0.58	2775.46	3880.06	0.72	726.48	588.03	1.24	39161.3	33778	1.16	25061.6	31855.1	0.79	451.9	567.29	0.8	1170.68	2514.1	0.47	2277.3	3358.25	0.68	25.5	5439.1	0	800.02	428.46	1.87	1013.52	817.82	1.24	48425.9	99776.4
	EGA	0	1691.61	194.79	8.68	728.74	187.3	3.89	12008.1	14077.2	0.85	82060.7	50869.7	1.61	7006.43	6472.96	1.08	1439.92	1131.27	1.27	541.43	404.56	1.34	26108.8	12781.1	2.04	24718.6	13447.9	1.84	257.55	352.12	0.73	933.61	681.76	1.37	292.67	134.85	2.17	11.71	8271.01	0	714.11	179.8	3.97	1729.66	149.84	11.54	25157.6	76814
	EGA	1	288.1	66.7	4.32	349.84	120.7	2.9	5536.52	7927.94	0.7	23464	12196.8	1.92	5228.7	4052.9	1.29	1517.68	279.51	5.43	126.9	92.11	1.38	5311.87	2880.87	1.84	5617.98	2569.59	2.19	173.2	177.87	0.97	458.73	228.69	2.01	552.19	206.46	2.67	12.86	3639.99	0	105.47	31.76	3.32	374.7	123.87	3.02	23518.8	29370.9
	EGA	3	1133.56	155.47	7.29	856.35	389.64	2.2	6213.49	9073.65	0.68	39600.6	33325.1	1.19	4938.93	7545	0.65	1682.42	1300.32	1.29	171.27	180.18	0.95	13008.5	10627	1.22	4716.68	7327.74	0.64	146.57	259.54	0.56	444.5	665.45	0.67	266.86	139.85	1.91	36.64	1595.64	0.02	314.66	121.64	2.59	673.92	202.3	3.33	24973.5	34559.7
	EGA	2	229.46	74.9	3.06	281.79	231.37	1.22	5645.33	7605.35	0.74	32438.3	20917.3	1.55	4587.47	5534.64	0.83	998.81	848.37	1.18	258.45	123.73	2.09	10859.7	6038.45	1.8	7180.49	6116.13	1.17	160.16	261.34	0.61	713.13	767.36	0.93	161.58	129.28	1.25	635.35	4316.19	0.15	204.01	103.76	1.97	239.36	180.33	1.33	26160.4	29151.3
	EGA	4	226.3	55.8	4.06	264.21	262.28	1.01	5812.07	5926.32	0.98	29603.7	16414.6	1.8	4424.39	6241.61	0.71	631.23	795.2	0.79	298.67	172.99	1.73	9142.28	4603.78	1.99	8200.88	6414.6	1.28	306.71	192.52	1.59	381.96	605.47	0.63	936.23	502.23	1.86	197.58	10326.4	0.02	135.55	131.14	1.03	258.47	228.79	1.13	20111	29291.2
	EGA	1	318.29	157.71	2.02	297.94	396	0.75	7464.5	9558.89	0.78	38516.7	33736.4	1.14	6093.25	6434.6	0.95	576.14	680.57	0.85	283.13	145.71	1.94	10234.8	8080.32	1.27	6921.67	5892.02	1.17	217.75	342	0.64	497.8	810.86	0.61	167.78	428.57	0.39	815.48	1834.29	0.44	178.89	68.57	2.61	285.6	234	1.22	30873.3	31521.5
	EGA	1	2190.75	532.66	4.11	1997.78	897.5	2.23	25576.4	23138	1.11	120301	58412.8	2.06	16451.5	17208.1	0.96	6021.1	2488.19	2.42	694.94	612.93	1.13	23801.9	14924.3	1.59	29101.6	18971.5	1.53	536.02	919.39	0.58	1248.62	2369.01	0.53	3202.26	1875.26	1.71	320.35	10932.9	0.03	440.17	350.24	1.26	1016.55	1201.53	0.85	53913.7	78026.4
	CRC	0	813.48	509.17	1.6	603.36	590.57	1.02	18372.7	16302.6	1.13	95888.2	99881.3	0.96	15708.3	10709.2	1.47	2716.61	2836.57	0.96	795.47	504.19	1.58	25586.6	22570.5	1.13	15681.9	15098.2	1.04	533.72	446.04	1.2	1927.74	1962.76	0.98	1130.47	916.17	1.23	28.22	73.93	0.38	533.72	441.06	1.21	1188.1	896.24	1.33	50604.6	75504.3
	CRC	0	1490.41	661.17	2.25	1183.52	1008.71	1.17	23976	16532.7	1.45	68119.9	124792	0.55	17155.6	13126.8	1.31	2562.46	2841.35	0.9	745.89	845.96	0.88	38383.3	61735	0.62	13236.2	25270.4	0.52	584.88	371.27	1.58	2204.65	2056.42	1.07	1684.45	1268.1	1.33	17.89	25.43	0.7	802.32	598.45	1.34	1951.44	940.9	2.07	41201.7	80385.1
	CRC	3	4276.62	845.75	5.06	3729.87	1366.21	2.73	23331.2	14379.1	1.62	74539.7	108380	0.69	18035.7	11986.6	1.5	3930.37	4009.68	0.98	983.3	512.5	1.92	55349.3	43605.9	1.27	38737.7	37375	1.04	697.48	345.2	2.02	1620.35	1833.57	0.88	2815.53	2542.56	1.11	19.2	51.78	0.37	2123.02	779.37	2.72	3032.38	1076.77	2.82	69856.4	103839
	CRC	2	1389.58	1539.25	0.9	1464.62	1934.62	0.76	28173.2	15979.8	1.76	70371.9	160686	0.44	20468.6	13381.1	1.53	2380.63	2942.23	0.81	777.97	1236	0.63	55060.2	102087	0.54	30325.2	57067.3	0.53	470.75	381.93	1.23	1962.97	2122.7	0.92	1531.16	1817.54	0.84	214.49	51.82	4.14	922.38	1211.05	0.76	1586.38	942.36	1.68	58489.2	86015.6
	CRC	0	766.06	808.88	0.95	409.32	631.7	0.65	29943.9	22263.6	1.34	42630.8	147340	0.29	17476.7	13812.6	1.27	2164.87	3713.16	0.58	555.77	593.18	0.94	13285.9	31970.2	0.42	11842	36515.3	0.32	587.69	516.14	1.14	1372.52	3066.05	0.45	813	1694.8	0.48	630.87	61.63	10.24	392.42	546.96	0.72	1960.21	970.66	2.02	56573.9	77837.7
	CRC	0	1502.36	849.98	1.77	900.57	688.63	1.31	27570.1	19707.9	1.4	68650.2	158390	0.43	14092	15412	0.91	2153.6	3494.99	0.62	1513.66	564.73	2.68	24527.3	36099.5	0.68	15566.8	26562.5	0.59	853.95	556.09	1.54	2067.42	2967.72	0.7	1701.55	1714.36	0.99	243.68	74.91	3.25	683.02	723.2	0.94	1427.49	1071.84	1.33	57098.9	90924.5
	CRC	0	1703.84	1612.68	1.06	974.06	1650.24	0.59	45348.3	20938.4	2.17	76944.5	217756	0.35	25777.6	22712.3	1.13	3398.58	5467.66	0.62	1958.74	2432.28	0.81	49094.3	70580.3	0.7	25949.1	53192	0.49	524.96	565.54	0.93	1383.71	2597.97	0.53	2025.49	4482.37	0.45	75.86	72.9	1.04	644.82	1683.38	0.38	2166.59	1091.32	1.99	75544.1	118928
	CRC	4	938.99	732.45	1.28	747.26	1230.55	0.61	25677.1	25094.4	1.02	94198.6	102334	0.92	17013.6	32856.1	0.52	2953.39	3719.1	0.79	1043.46	491.24	2.12	21652	24468.8	0.88	10029	14761.7	0.68	453.52	948.16	0.48	1511.72	2267.94	0.67	2460.54	3230.8	0.76	61.45	136.29	0.45	762.01	844.22	0.9	1756.3	1809.05	0.97	68467.4	95740.6
	CRC	1	2066.43	1042.95	1.98	1671.99	1357.23	1.23	29144.8	23208.6	1.26	132117	165050	0.8	23714	19273.6	1.23	4749.78	4243.91	1.12	4753.67	1757.62	2.7	68761.6	59781.7	1.15	25756.1	27382.5	0.94	690.75	519.86	1.33	2618.26	2857.61	0.92	624.69	571.52	1.09	236.08	80.72	2.92	1324.19	810.46	1.63	1609.82	1129.05	1.43	94235	123562
	CRC	4	619.86	184.66	3.36	243.81	331.77	0.73	10636.8	9524.32	1.12	66325.1	42103.6	1.58	5768.84	6137.76	0.94	950.45	1190.93	0.8	235.55	179.97	1.31	10967.4	10615.1	1.03	14384.9	11730.9	1.23	281	187.79	1.5	1330.63	926.45	1.44	1090.96	544.6	2	37.19	50.08	0.74	252.08	173.71	1.45	685.98	464.79	1.48	28699.6	43283.6
	CRC	4	1554.3	1006.32	1.54	450.23	789.33	0.57	13968	11826.4	1.18	67176.5	101860	0.66	15354.2	13394.8	1.15	1969.77	3563.97	0.55	330.23	767.12	0.43	8570.14	35749	0.24	7084.54	21513.6	0.33	453.54	374.17	1.21	840.05	1339.48	0.63	363.33	365.62	0.99	13.24	34.17	0.39	781.29	915.76	0.85	930.26	714.16	1.3	40824.7	48858.4
	CRC	4	1269.81	184.97	6.86	567.94	465.22	1.22	9347.48	9711.24	0.96	49091	42850.3	1.15	7832.15	6895.28	1.14	1304.53	1460.67	0.89	200.89	254.47	0.79	9932.79	17311.6	0.57	9186.28	13177.4	0.7	218.25	182.72	1.19	964.76	882.23	1.09	270.33	144.61	1.87	2.48	34.75	0.07	724.19	256.71	2.82	1044.12	454.01	2.3	42432	38996.3
	CRC	0	529.2	266.61	1.98	486.86	512.12	0.95	12876.6	10695.1	1.2	47619.6	59952.9	0.79	9973.33	8617.86	1.16	2649.24	2551.02	1.04	317.52	318.4	1	11648.9	16848.3	0.69	7117.29	12910.5	0.55	346.83	228.25	1.52	944.41	1334.97	0.71	802.75	680.91	1.18	17.91	44.12	0.41	376.14	201.4	1.87	890.68	460.34	1.93	39022.2	46023.9
	CRC	2	220.33	242.94	0.91	248.4	355.69	0.7	18992.2	11238.5	1.69	23432.6	47768.8	0.49	16132.1	7641.35	2.11	1643.38	1389.21	1.18	183.85	307.37	0.6	7282.25	18457.1	0.39	10507.3	18849	0.56	245.6	288.58	0.85	607.67	814.74	0.75	669.42	699.31	0.96	7.02	38.92	0.18	343.83	240.26	1.43	1079.22	430.86	2.5	50476.1	44732.7
	CRC	4	758.51	531.77	1.43	895.15	1308.01	0.68	11015.4	13124.2	0.84	44629.1	97410.5	0.46	8584.34	8423.96	1.02	1883.49	2687.85	0.7	334.64	470.03	0.71	14799.6	27967.3	0.53	18169.3	28179	0.64	253.72	335.19	0.76	434.81	1801.98	0.24	698.81	1295.41	0.54	121.72	167.6	0.73	351.23	332.67	1.06	922.35	381.82	2.42	56539.7	66520.9
	CRC	4	1681.18	514.76	3.27	858.4	776.48	1.11	13112.9	11118.5	1.18	51191.8	90208.1	0.57	12176	9068.12	1.34	1715.56	1795.6	0.96	266.48	566.76	0.47	14153.1	38343.7	0.37	7929.41	17872.8	0.44	368.41	246.12	1.5	1284.52	1280.84	1	1715.56	1220.18	1.41	6.14	50.26	0.12	1555.92	417.7	3.72	1413.47	421.17	3.36	49330.1	57987.8
	CRC	4	867.97	165.1	5.26	1092.92	346.17	3.16	14381.8	8620.53	1.67	33666.9	36926.6	0.91	9088.73	6041.12	1.5	1406.48	846.79	1.66	704.38	244.98	2.88	28776	9241.86	3.11	18222.9	10571.5	1.72	229.49	220.13	1.04	1130.41	978.15	1.16	898.65	497.07	1.81	4.54	60.36	0.08	422.63	158	2.67	781.63	505.94	1.54	29358.9	49580.5
	CRC	0	710.98	452.68	1.57	1414.52	949.38	1.49	33492.7	23300.6	1.44	77915.2	72325.6	1.08	25107.2	14784.5	1.7	3616.82	3143.63	1.15	906.68	694.74	1.31	30733	28443.6	1.08	17261.6	21008.9	0.82	636.66	518.7	1.23	1241.11	1870.46	0.66	2018.98	1128.56	1.79	282.41	135.18	2.09	740.7	531.27	1.39	2576.36	1119.13	2.3	84985.3	111011
	CRC	0	376.42	305.29	1.23	198.01	569.33	0.35	10462.5	10795.2	0.97	19536.9	65411.9	0.3	8314.33	10349.6	0.8	608.47	1402.69	0.43	190.79	396.05	0.48	4272.67	24233.5	0.18	2935.08	15052.7	0.19	376.42	396.05	0.95	953.95	1353.18	0.7	550.71	682.09	0.81	40.22	60.51	0.66	111.38	475.81	0.23	1007.58	591.33	1.7	38027.1	58489.2
	CRC	4	802.77	547.97	1.46	824.46	301.29	2.74	11994.9	10234.4	1.17	65697.8	61864.1	1.06	9917.43	7880.59	1.26	1730.29	1901.89	0.91	907.99	303.17	2.99	19697.1	9597.94	2.05	8755.58	7181.98	1.22	254.93	344.6	0.74	1017.56	1303.07	0.78	1111.94	1201.39	0.93	172.49	75.32	2.29	408.98	288.11	1.42	898.23	755.11	1.19	47682.2	35685.8
	CRC	0	2910.29	1388.04	2.1	1607.53	1740.74	0.92	77400.7	50083.4	1.55	232841	366979	0.63	38580.8	39286.2	0.98	4338.55	6314.47	0.69	2127.44	1604.22	1.33	50066.6	59276.3	0.84	61361.2	99438.6	0.62	1284.83	1353.91	0.95	4559.66	5085.71	0.9	1374.47	819.17	1.68	137.45	113.77	1.21	1105.55	1149.12	0.96	3585.58	2776.09	1.29	135768	189161
	RCC	4	13738.7	883.7	15.55	6322.67	2187.72	2.89	123401	49673.8	2.48	572216	182643	3.13	93623.1	41046	2.28	13215.8	3606.57	3.66	4107.36	1326.58	3.1	276828	45716.7	6.06	207831	41657	4.99	4535.21	1429.09	3.17	9802.52	3335.92	2.94	15982.6	5111.52	3.13	950.78	38.96	24.4	4953.55	764.78	6.48	4459.15	2224.63	2	202259	230892
	RCC	3	4344.92	658.1	6.6	3319.36	2252.86	1.47	82905.7	50513.5	1.64	448771	175692	2.55	54636.3	43354.5	1.26	13798	7016.25	1.97	7362.87	1869.84	3.94	192625	48730.7	3.95	136696	64741	2.11	1808.42	1465.93	1.23	4900.75	3617.81	1.35	3209.76	3039.79	1.06	469.72	59.19	7.94	1131.24	825.24	1.37	2372.09	1716.63	1.38	257806	279191
	RCC	1	1114.34	413.87	2.69	2324.37	2262.77	1.03	59979.9	44769.5	1.34	191120	92431.5	2.07	61665.3	45700.7	1.35	11115.6	3558.35	3.12	2139.16	1430.54	1.5	97318	35682.4	2.73	67443.8	36537.1	1.85	1311.9	1106.64	1.19	5405.01	2510.19	2.15	935.3	521.83	1.79	6.17	5.5	1.12	892.09	683.78	1.3	1836.65	2294.26	0.8	219772	295478
	RCC	0	103.51	81.94	1.26	124.49	166.66	0.75	6302.79	4745.76	1.33	20115.5	17552	1.15	3964.07	3621.94	1.09	289.54	303.53	0.95	190.23	165.73	1.15	5213.16	4359.36	1.2	8020.46	4819.32	1.66	99.31	119.18	0.83	464.39	401.3	1.16	67.14	73.56	0.91	1.4	2.79	0.5	116.1	142.46	0.81	255.97	162.94	1.57	14179.2	21320.1
	RCC	3	1891.45	1022.34	1.85	1229.1	529.23	2.32	40539.9	28121.7	1.44	186742	132536	1.41	14284.9	16227.7	0.88	4363.32	2004.29	2.18	2540.15	1664.22	1.53	44992	24393.7	1.84	23127.6	15564.6	1.49	2362.61	958.57	2.46	4260.89	2731.19	1.56	3461.97	2229.59	1.55	607.72	31.88	19.06	703.32	639.76	1.1	1584.18	1375.16	1.15	76682.4	93359.9
	RCC	2	80.54	121.47	0.66	186.67	235.13	0.79	8542.57	6125.73	1.39	18617.8	16547.4	1.13	4774.17	4264.72	1.12	1032	1399.66	0.74	240.36	196.13	1.23	7669.77	8039.12	0.95	5241.17	5852.71	0.9	325.27	153.78	2.12	560.02	403.4	1.39	592.48	410.09	1.44	1.25	2.23	0.56	86.78	89.15	0.97	204.15	244.05	0.84	20674.4	21446.2
	RCC	1	618.96	82.11	7.54	485.29	383.98	1.26	15523.2	13610.7	1.14	55140.5	17996.2	3.06	7051.15	9184.06	0.77	1519.63	654.45	2.32	339.29	154.56	2.2	21612	8181.86	2.64	23987.1	13666.2	1.76	207.69	210.1	0.99	1211.18	357.41	3.39	201.52	60.37	3.34	16.45	9.66	1.7	339.29	140.07	2.42	413.32	306.7	1.35	32292.6	58905.5
	RCC	0	NA	NA	NA	NA	NA	NA	NA	NA	NA	NA	NA	NA	NA	NA	NA	NA	NA	NA	NA	NA	NA	NA	NA	NA	NA	NA	NA	NA	NA	NA	NA	NA	NA	NA	NA	NA	NA	NA	NA	NA	NA	NA	NA	NA	NA	NA	NA
	RCC	4	433.49	104.56	4.15	465.46	293.57	1.59	7108.71	5816.38	1.22	39378.1	17347.3	2.27	6049.94	4550.96	1.33	1020.81	517.43	1.97	390.54	207.78	1.88	21028.5	5441.04	3.86	18457.5	6963.84	2.65	120.86	101.88	1.19	475.45	420.91	1.13	600.3	297.59	2.02	5.99	2.68	2.24	211.75	136.73	1.55	230.73	179.63	1.28	15653.8	21682.4
	RCC	2	93.89	147.02	0.64	213.98	225.43	0.95	14219	4893.94	2.91	20539.2	20944.2	0.98	3623.53	2966.83	1.22	943.27	599.4	1.57	255.47	309.88	0.82	7474.14	5926.87	1.26	6872.59	5257.35	1.31	150.66	100.28	1.5	481.46	314.4	1.53	109.18	65.59	1.66	3.28	18.85	0.17	67.69	100.28	0.68	194.33	159.09	1.22	26777.4	23509.2
	RCC	2	221.97	56.37	3.94	289.1	164.11	1.76	22451	4763.19	4.71	40974.9	11841.4	3.46	15902.5	3858.34	4.12	1954.38	785.63	2.49	304.26	96.27	3.16	35966	4485.85	8.02	32722.1	7876.8	4.15	271.77	98.27	2.77	522.97	244.92	2.14	616.09	179.07	3.44	2.17	2.49	0.87	124.52	54.37	2.29	224.13	198.03	1.13	20008.3	28322.3
	RCC	4	273.82	181.69	1.51	337.74	344.93	0.98	8928.85	5700.63	1.57	38250.6	25887.6	1.48	4809.68	5930.28	0.81	1664.84	1300.42	1.28	516.44	369.84	1.4	15567.4	8996.87	1.73	11299.6	8850.23	1.28	123.62	127.28	0.97	740.57	501.72	1.48	945.45	652.05	1.45	7.32	2.77	2.64	175.23	141.11	1.24	239.16	226.88	1.05	22025	22750
	RCC	2	332.94	52	6.4	280.89	104.54	2.69	11740.3	4293.6	2.73	42009.4	9687.81	4.34	5750.78	4272.16	1.35	2811.37	866.87	3.24	303.19	92.74	3.27	16668.3	2813.97	5.92	13327.4	4392.24	3.03	175.97	120.62	1.46	566.73	287.88	1.97	163.58	34.85	4.69	4.13	1.07	3.86	187.53	41.28	4.54	263.54	184.95	1.42	26484.5	26027
	RCC	4	278.63	84.49	3.3	304.83	159.67	1.91	11870.7	5107.93	2.32	46068.4	15194.6	3.03	5498.64	3825.41	1.44	2016.98	922.38	2.19	400.42	151.96	2.64	22797.9	4723.69	4.83	8364.26	3288.88	2.54	193.66	114.69	1.69	589.48	312.6	1.89	628.43	299.11	2.1	6.02	1	6.02	174.54	60.72	2.87	197.91	209.79	0.94	20010.2	23626.8
	RCC	0	167.56	54.31	3.09	141.29	122.92	1.15	6638.47	5832.54	1.14	29416.8	16121.7	1.82	5691.99	4183.11	1.36	1141.11	567.91	2.01	271.84	202.01	1.35	11815.8	5199.83	2.27	10837.5	7813.56	1.39	187.46	128.64	1.46	282.19	261.09	1.08	248.76	150.55	1.65	4.38	6.67	0.66	80.8	60.03	1.35	222.49	191.53	1.16	20069.8	32531.1
	RCC	0	128.54	55.31	2.32	201.58	137.25	1.47	8800.83	6859.32	1.28	27901.2	12767.1	2.19	4276.98	4285.41	1	891.04	329.8	2.7	357.88	172.07	2.08	12436.5	4396.03	2.83	7172.13	3752.81	1.91	116.86	123.93	0.94	378.33	229.43	1.65	77.42	34.82	2.22	1.46	4.1	0.36	108.09	44.04	2.45	170.9	165.93	1.03	27112.4	34793.4
	HCC	3	118.56	26.91	4.41	274.86	140.99	1.95	12855	7226.99	1.78	33401.4	24231.7	1.38	8767.12	7033.27	1.25	1852.51	937.41	1.98	217.9	95.79	2.27	16717.6	5466.25	3.06	11181.9	5937.65	1.88	237.77	192.65	1.23	396.73	278.75	1.42	496.08	171.12	2.9	28.48	9.69	2.94	72.19	61.35	1.18	421.9	248.61	1.7	32443.7	47368.8
	HCC	4	341.67	35.39	9.65	647.11	203.35	3.18	7646.26	8107.96	0.94	37905.2	30862.2	1.23	9240.74	10417.9	0.89	2101.82	941.25	2.23	284.73	196.74	1.45	15416.8	6112.23	2.52	8987.07	4349.57	2.07	93.18	231.66	0.4	641.93	502.47	1.28	150.13	41.99	3.58	5.18	4.25	1.22	176.01	71.24	2.47	207.08	190.14	1.09	15856.8	38725.2
	HCC	0	717.62	342.92	2.09	1094.83	1310.14	0.84	65892.1	26018.2	2.53	99500.6	155520	0.64	90567.2	21322.8	4.25	5538.54	3314.93	1.67	460.01	1450.83	0.32	32403.2	62508.8	0.52	68587.8	53153.2	1.29	2272.46	466.02	4.88	1444.44	1784.96	0.81	1021.23	1362.9	0.75	128.8	167.07	0.77	432.41	888.08	0.49	1048.83	729.81	1.44	140975	167936
	HCC	2	1195.49	1340.29	0.89	1617.35	1543.78	1.05	62246.8	25087	2.48	145623	204684	0.71	46468.6	22476.9	2.07	2785.68	3471.8	0.8	1594.61	2464.59	0.65	47683.7	50142.2	0.95	32681.1	29995.7	1.09	1484.73	625.24	2.37	2871.57	3342.21	0.86	408.6	892.39	0.46	20.84	35.24	0.59	392.18	1143.63	0.34	875.93	1110.66	0.79	226949	88251.3
	HCC	3	1248.32	377.28	3.31	2563.83	1497.71	1.71	34120	34184.3	1	127387	157179	0.81	40204.8	43765	0.92	4791.66	3887.18	1.23	515.21	440.17	1.17	46155.1	51510.8	0.9	36808	48875.5	0.75	523.36	880.33	0.59	2315.39	2280.86	1.02	674.05	440.17	1.53	26.47	11.43	2.32	1065.04	628.81	1.69	1781.85	1194.74	1.49	152337	234271
	HCC	4	333	123.81	2.69	592.77	206.34	2.87	14496.8	12480.7	1.16	44224.3	53289.2	0.83	15469.6	11791	1.31	2022.4	1214.47	1.67	378.33	165.07	2.29	13851.7	7121.74	1.94	23015.2	14414.5	1.6	547.44	383.21	1.43	575.34	1014.02	0.57	924.03	795.89	1.16	1175.08	11.79	99.67	228.39	94.33	2.42	796.76	518.8	1.54	43235.7	69560.8
	HCC	0	142.29	341.33	0.42	495.48	453.03	1.09	32728.7	28795.4	1.14	23947.3	100914	0.24	12931.8	33263.7	0.39	2620.68	3959.37	0.66	221	335.12	0.66	4723.68	18164.7	0.26	3314.95	19033.5	0.17	1090.86	850.21	1.28	913.25	1793.51	0.51	206.87	148.94	1.39	33.3	12.41	2.68	63.57	341.33	0.19	1924.39	1123.27	1.71	68875.2	264372
	HCC	3	298.77	105.88	2.82	798.29	608.82	1.31	31035.1	26960	1.15	100677	88649	1.14	31931.4	25226.2	1.27	3669.31	2825.7	1.3	1181.09	913.23	1.29	30227.5	21646.1	1.4	27589.9	26880.6	1.03	770.28	913.23	0.84	2203.46	1813.22	1.22	312.78	138.97	2.25	9.34	26.47	0.35	490.18	311.03	1.58	1577.9	688.23	2.29	133748	209367
	HCC	0	376.31	479.5	0.78	771.71	807.41	0.96	31514.5	37057.4	0.85	141871	122247	1.16	37380	46829.8	0.8	4706.59	5166.19	0.91	872.6	668.2	1.31	27514.2	32522.3	0.85	26137.1	29586.5	0.88	1213.46	1308.56	0.93	3588.57	2799.64	1.28	2358.75	1255.97	1.88	8.18	9.28	0.88	299.96	386.69	0.78	5306.5	2177.84	2.44	159694	201918
	HCC	2	1479.67	1015.68	1.46	2962.15	2479.97	1.19	73885.4	38114.8	1.94	150802	404505	0.37	40986.8	67020.3	0.61	9267.8	6133.53	1.51	976.79	1772.95	0.55	64869	127702	0.51	40325	68897.3	0.59	743.11	1216.66	0.61	4248.33	2878.35	1.48	4483.88	2379.48	1.88	36.45	3.59	10.15	294.44	929.54	0.32	3610.84	1435.58	2.52	195123	264456
	HCC	0	171.3	206.79	0.83	982.71	1048.88	0.94	52923.8	29017.4	1.82	49476.2	129860	0.38	36720.9	34269.3	1.07	2403.58	4053.52	0.59	387.67	426.03	0.91	4729.62	31977.2	0.15	4863.06	16007.3	0.3	777.15	1133.59	0.69	1235.15	1871.05	0.66	229	196.82	1.16	5.41	12.46	0.43	91.96	356.27	0.26	2789.45	1507.3	1.85	132503	195807
	HCC	3	313.82	223.44	1.4	617.08	779.46	0.79	36901	33625.8	1.1	59089.6	122879	0.48	45592.9	43166.3	1.06	2513.16	2592.99	0.97	348.1	597.58	0.58	10959.8	25363.5	0.43	18180.2	28824.3	0.63	804.32	1002.9	0.8	2067.49	1829.13	1.13	482.59	265.02	1.82	2.64	5.2	0.51	166.14	327.37	0.51	6716.7	945.74	7.1	187888	190162
	HCC	0	NA	NA	NA	NA	NA	NA	NA	NA	NA	NA	NA	NA	NA	NA	NA	NA	NA	NA	NA	NA	NA	NA	NA	NA	NA	NA	NA	NA	NA	NA	NA	NA	NA	NA	NA	NA	NA	NA	NA	NA	NA	NA	NA	NA	NA	NA	NA
	OVCA	2	14623.8	2061.15	7.09	5073.55	2061.15	2.46	195854	71007.9	2.76	479077	221297	2.16	98635.7	39916.6	2.47	16712.9	9579.97	1.74	4215.52	1625.69	2.59	130793	34458.9	3.8	52339.6	28769	1.82	1977.19	2583.69	0.77	11564.7	8476.83	1.36	11452.8	7054.34	1.62	298.44	116.12	2.57	2163.72	1132.18	1.91	4327.44	5399.62	0.8	169777	193806
	OVCA	4	2669.96	3532.48	0.76	3009	5891.85	0.51	139092	110548	1.26	265908	418295	0.64	93434.5	85952.5	1.09	7134.02	11493.7	0.62	4181.53	4560.58	0.92	67568.4	127103	0.53	40134.2	82182.8	0.49	2104.89	2398.92	0.88	8504.32	9556.14	0.89	3009	3796.09	0.79	339.04	171.35	1.98	1695.21	3268.86	0.52	6357.05	8119.42	0.78	178322	357479
	OVCA	1	9343.38	1785.12	5.23	8389.97	3774.86	2.22	150148	80351.6	1.87	250495	295067	0.85	128748	56862.8	2.26	18321.7	7309.82	2.51	10743.5	6554.85	1.64	289225	92896.8	3.11	122341	63989.2	1.91	860.79	1926.24	0.45	3666.53	4790.9	0.77	7768.9	4621.56	1.68	386.81	70.56	5.48	2380.79	1827.46	1.3	4189.54	4642.72	0.9	86836.2	328921
	OVCA	2	3956.73	1072.81	3.69	4011.56	2737.17	1.47	84377.8	75755.2	1.11	213482	209232	1.02	163504	47213.7	3.46	12410.1	6440.21	1.93	3501.15	2931.01	1.19	160420	70013.5	2.29	116205	65595.2	1.77	1501.7	2463.12	0.61	3492.72	6032.48	0.58	712.89	2790.65	0.26	269.97	50.13	5.39	1518.57	1259.97	1.21	6580.48	5243.74	1.25	252218	176807
	OVCA	1	4536.38	2300.88	1.97	3565.41	3456.06	1.03	135905	99783.9	1.36	564912	608440	0.93	98713	114050	0.87	11659.4	12571.2	0.93	6043.33	4409.24	1.37	195158	215617	0.91	109619	116026	0.94	2392.48	2578.63	0.93	6322.97	7022.59	0.9	7348.32	6953.15	1.06	31.07	148.34	0.21	3518.8	2723.82	1.29	5328.7	4049.43	1.32	221933	310007
	OVCA	0	1337.65	1471.29	0.91	3185.95	3467.59	0.92	68958.5	72125.8	0.96	206604	243392	0.85	39285.9	44255.5	0.89	8009.27	8140.73	0.98	6654.97	7058.32	0.94	87796.7	102005	0.86	50209.2	64691.6	0.78	1759.49	1581.48	1.11	7454.23	6773.14	1.1	7654.04	6345.36	1.21	16.65	64.81	0.26	1398.71	2054.63	0.68	5766.9	5055.55	1.14	250247	268813
	OVCA	2	487.04	251.81	1.93	250.45	520.59	0.48	23304.9	11217.1	2.08	46366.4	60546.4	0.77	18768.4	8050.22	2.33	729.18	660.16	1.1	274.98	554.54	0.5	10302.3	11035.1	0.93	9843.33	9057.45	1.09	396.84	362.15	1.1	715.73	706.38	1.01	586.75	381.01	1.54	47.87	14.15	3.38	291.59	149.01	1.96	838.38	803.51	1.04	54884.7	52682
	TCGT	4	1791.7	1758.33	1.02	2764.33	5263.76	0.53	38924.6	52205	0.75	122213	326932	0.37	39455.7	44666.1	0.88	2169.23	4803.11	0.45	1075.02	1904.39	0.56	64629	165783	0.39	39167.7	107045	0.37	1043.02	1432.51	0.73	774.27	3286.34	0.24	1990.06	4836.81	0.41	486.32	421.33	1.15	1414.16	2365.04	0.6	5874.2	2556.04	2.3	212124	221881
	TCGT	0	634.3	599.3	1.06	537.51	383.09	1.4	22143.5	20315.5	1.09	51464.8	31833.4	1.62	13904.5	12139.3	1.15	1062.93	1496.69	0.71	373.32	210.96	1.77	12228	5984.64	2.04	8534.54	4855.31	1.76	743.19	485.95	1.53	655.04	782.98	0.84	262.71	118.6	2.22	350.85	107.06	3.28	430.36	136.44	3.15	3643.34	4497.4	0.81	92310.6	140502
	TCGT	4	803.44	647.07	1.24	627.3	993.71	0.63	25140.4	43809.8	0.57	90159.9	135208	0.67	20305.3	37154.2	0.55	1637.44	3662.85	0.45	594.94	1236.36	0.48	31790.8	36963.6	0.86	18188	27477.2	0.66	541.02	1242.13	0.44	648.87	2617.15	0.25	1184.49	2900.24	0.41	113.24	75.11	1.51	569.78	872.38	0.65	4549.25	2166.51	2.1	98007.4	126663
	TCGT	0	195.1	452.08	0.43	248.34	824.06	0.3	13128.1	14974.7	0.88	11035.7	89215.1	0.12	9197.35	14595.5	0.63	296.11	2015.12	0.15	115.97	472.89	0.25	4580.26	25594.7	0.18	2826.2	12394.4	0.23	106.85	327.18	0.33	160.82	938.1	0.17	38.66	285.55	0.14	51.78	30.32	1.71	74.39	364.29	0.2	1250.82	759.8	1.65	37312.3	47646.5
	UCC	0	426.63	122.89	3.47	1078.56	349.11	3.09	19136	14637.7	1.31	41291.9	41795.9	0.99	27433.7	9046.25	3.03	3132.6	1488.62	2.1	448.2	349.11	1.28	16686.5	12087.7	1.38	10773.6	9610.42	1.12	309.19	276.5	1.12	702.26	703.81	1	1231.95	684.26	1.8	14.38	2.79	5.15	354.72	265.33	1.34	1174.43	466.42	2.52	51674.8	53478.7
	UCC	4	1341.96	381.97	3.51	1705.18	567.28	3.01	15115	10453.1	1.45	80102.5	44834.2	1.79	10895.8	7590.24	1.44	1437.69	1289.62	1.11	421.38	279.86	1.51	30155.6	16821.8	1.79	13747.9	13172.3	1.04	328.33	325.24	1.01	985	869.83	1.13	404.38	208	1.94	8.05	11.35	0.71	513.52	518.12	0.99	1237.29	529.46	2.34	32437	64912.3
	UCC	4	1866.6	469.71	3.97	1298.95	916.91	1.42	14919.2	11391.3	1.31	152295	96159.6	1.58	23843.8	11761.6	2.03	2560.39	1982.65	1.29	2346.16	1493.34	1.57	73733.6	27625.7	2.67	27768.4	15904	1.75	436.61	259.17	1.68	1131.49	1080.98	1.05	860.71	1033.07	0.83	13.59	2.18	6.23	455.1	375.33	1.21	940.1	577.15	1.63	49953.4	59425
	UCC	0	345.04	316.84	1.09	579.27	598.26	0.97	16308.6	14286.2	1.14	47630.4	76660.7	0.62	17402.3	11482.2	1.52	1440.51	1756.3	0.82	411.7	452.49	0.91	17204.1	23775.3	0.72	14150.1	16393.8	0.86	404.5	462.61	0.87	636.92	1027.46	0.62	1029.71	1843.35	0.56	4.5	23.28	0.19	294.59	328.99	0.9	887.37	594.21	1.49	45165.6	56793.8
	UCC	3	1763.67	223.98	7.87	1819.98	381.39	4.77	13531.1	14337.2	0.94	79954.3	31917.2	2.51	12092.6	9273.02	1.3	1440.04	759.18	1.9	2116.94	179.9	11.77	62503.1	6158.92	10.15	10933.8	3137.48	3.48	259.32	288.74	0.9	1311.42	626.96	2.09	1380.77	385.89	3.58	17.49	18.89	0.93	437.73	205.09	2.13	817.67	685.42	1.19	38660.5	57141.2
	UCC	1	226.5	1388.65	0.16	431.77	1983.79	0.22	24662	54170.6	0.46	66728.1	248912	0.27	59825.3	58243.9	1.03	2732.2	6017.48	0.45	536.53	634.81	0.85	23765.9	69154.8	0.34	24085.9	56445.3	0.43	730.48	938.99	0.78	835.23	3015.35	0.28	614.39	1983.79	0.31	76.45	119.03	0.64	154.31	1071.24	0.14	4282.34	4324.65	0.99	41781.5	200309
	UCC	0	4580.53	683.3	6.7	4082.78	1248.93	3.27	38709	42591.2	0.91	324252	139371	2.33	31122.4	24934.1	1.25	5213.63	2512.7	2.07	2263.2	885.03	2.56	137810	34579.5	3.99	40659.4	22509.4	1.81	1028.59	851.41	1.21	5761.01	2850.89	2.02	1893.27	410.38	4.61	43.61	58.34	0.75	1569.95	651.66	2.41	2189.51	1935.2	1.13	107814	193889
	BCA	4	2044.24	80.15	25.51	2513.04	2324.37	1.08	36828.2	44643.9	0.82	150654	167723	0.9	21457.6	25600.1	0.84	6782.83	6492.2	1.04	721.16	817.54	0.88	51875.4	91355.6	0.57	29670.5	44130.9	0.67	549.65	689.3	0.8	4066.43	4793.01	0.85	1020.08	464.87	2.19	18.78	32.06	0.59	948.21	1298.44	0.73	3329.75	1234.32	2.7	110890	248098
	BCA	0	499.67	319.82	1.56	296.1	146.01	2.03	11023.6	7825.22	1.41	41824.3	40242	1.04	4885.67	3285.13	1.49	1764.27	650.07	2.71	265.26	403.25	0.66	8969.4	6754.51	1.33	6545.07	3458.95	1.89	172.73	184.25	0.94	1326.29	1195.86	1.11	394.8	528.4	0.75	12.34	13.91	0.89	252.92	205.1	1.23	857.46	608.36	1.41	41978.5	23872
	BCA	4	3631.73	543.19	6.69	1543.49	659.59	2.34	40297.1	34880.4	1.16	226696	84258.8	2.69	19611.3	14032.4	1.4	5644.32	2625.41	2.15	605.29	155.2	3.9	62526.3	22645.8	2.76	90944.6	30509	2.98	1225.71	724.25	1.69	3223.16	2884.07	1.12	7460.18	3854.05	1.94	30.26	12.93	2.34	1906.66	569.05	3.35	2345.49	1797.69	1.3	80109.9	86470.3
	BCA	4	5110.92	190.5	26.83	1621.34	2286	0.71	38978	43624.5	0.89	207712	192595	1.08	21661.8	16383	1.32	4254.99	3048	1.4	1102.84	762	1.45	53339.6	85153.4	0.63	25315.9	36385.5	0.7	1473.2	571.5	2.58	2658.34	3048	0.87	4238.53	5334	0.79	32.92	190.5	0.17	1539.04	1905	0.81	5349.6	1333.5	4.01	104375	121158
	BCA	3	819.07	429.21	1.91	656.77	902.44	0.73	33110.1	37099	0.89	236655	136367	1.74	23269.9	15869.7	1.47	3314.03	2861.39	1.16	1456.97	1738.85	0.84	48336.5	40972.9	1.18	27059.5	29516.3	0.92	883.24	605.29	1.46	2849.76	3389.65	0.84	3030.94	2157.05	1.41	26.42	198.1	0.13	868.14	770.37	1.13	1234.27	1166.57	1.06	93702.5	151665
	BCA	0	772.22	510.35	1.51	998.57	1559.73	0.64	36542	29956	1.22	70320.8	131854	0.53	26322.4	21159.6	1.24	4263.78	3847.71	1.11	1006.07	1863.65	0.54	21230.1	54051.5	0.39	15785.2	31446.9	0.5	887.27	733.99	1.21	2205.36	4025.48	0.55	1855.2	2201.97	0.84	13.13	108.95	0.12	384.55	1009.24	0.38	2331.67	1255.81	1.86	86374.2	154688
	BCA	2	1914.62	518.09	3.7	2357.77	1631.21	1.45	42185.6	33203.8	1.27	181530	139797	1.3	52231.5	25996.7	2.01	4183.45	2544.27	1.64	2816.53	1723.54	1.63	74935.4	55497	1.35	44039.4	39005.4	1.13	1125.05	789.96	1.42	2804.05	3703.56	0.76	2523.18	2595.57	0.97	39.01	235.96	0.17	1543.24	877.16	1.76	6976.58	1241.36	5.62	122506	167707
	BCA	4	270.44	225.36	1.2	388.76	213.5	1.82	11645.9	9180.32	1.27	64094.6	51547.4	1.24	6946.96	4483.41	1.55	1132.47	972.59	1.16	743.71	723.51	1.03	12693.8	9085.44	1.4	7470.94	6938.62	1.08	202.83	189.77	1.07	1250.79	1209.81	1.03	591.59	533.74	1.11	16.9	23.72	0.71	236.64	284.66	0.83	591.59	166.05	3.56	30813.4	27801.9
	BCA	1	899.87	5.5	163.61	492.01	788.74	0.62	52639.1	59786.9	0.88	106210	175890	0.6	26491.1	24766.6	1.07	7179.53	4890.22	1.47	524.38	5.5	95.34	20878.3	83133.7	0.25	39794.9	71144.8	0.56	1456.62	473.25	3.08	3709.53	5205.72	0.71	569.7	5.5	103.58	90.63	5.5	16.48	996.98	1735.24	0.57	1612	5.5	293.09	115591	218798
	BCA	0	1111.08	1202.75	0.92	675.76	905.44	0.75	62914.2	60511.3	1.04	158275	174801	0.91	54696.2	48021.3	1.14	5163.12	5380.08	0.96	1040.22	1253.8	0.83	20245	27441	0.74	16289.1	18810	0.87	1551.47	1494.05	1.04	2619.53	2908.52	0.9	2171.55	2596.19	0.84	58.21	43.55	1.34	809.9	875.41	0.93	2632.18	2797.4	0.94	111000	119565
	BCA	0	574.58	451.4	1.27	613.46	1313.16	0.47	48314.8	52813.8	0.91	106274	179821	0.59	32418.4	24437.2	1.33	4801.96	4206.23	1.14	683.91	1005.39	0.68	24165.3	60918.5	0.4	39500.5	40154.1	0.98	1211.12	902.8	1.34	2357.86	9705.11	0.24	1590.13	1846.64	0.86	32.8	164.15	0.2	368.07	1210.57	0.3	4755.8	882.28	5.39	157347	232738
	BCA	0	812.51	272.7	2.98	1090.14	2151.33	0.51	45523.5	62954.2	0.72	122396	130201	0.94	34217.1	35259.6	0.97	9123.55	7686.21	1.19	1000.99	777.71	1.29	49527.5	77215.6	0.64	45194.9	50813.8	0.89	924.58	717.11	1.29	3627	2999.74	1.21	718.27	313.1	2.29	12.74	20.2	0.63	621.48	838.31	0.74	2722.8	777.71	3.5	142177	204215
	BCA	0	673	725.66	0.93	953.5	2976.5	0.32	40333.5	42222.9	0.96	140942	253889	0.56	34307.3	33150	1.03	5425.49	5548.89	0.98	921.74	1559.95	0.59	41446.6	90142.4	0.46	36484.2	57996.2	0.63	1673.25	1055.9	1.58	3985.98	7521.64	0.53	2294.21	3758.65	0.61	7.94	21.73	0.37	489.54	1481.73	0.33	2250.11	1664.23	1.35	116359	253229
	BCA	4	906.01	187.12	4.84	591.72	473.38	1.25	14835.7	14519.8	1.02	73981.6	40477.6	1.83	9680.56	8800.16	1.1	3210.74	1723.17	1.86	760.95	585.09	1.3	23450.2	12414	1.89	27284.9	13015.9	2.1	374.14	400.77	0.93	767.86	1020.77	0.75	581.36	752.66	0.77	4.6	18.15	0.25	399.47	294.64	1.36	1890.29	516.67	3.66	50295.4	40030.8
	BCA	4	398.7	53.26	7.49	582.13	275.98	2.11	17906.9	12448.3	1.44	84246.1	48597.3	1.73	22563.9	8226.25	2.74	1784.99	905.42	1.97	340.78	518.07	0.66	31455.1	16331.5	1.93	25469.7	14026.8	1.82	284.79	314.72	0.9	725	1302.45	0.56	178.6	53.26	3.35	1.93	1.59	1.21	371.67	314.72	1.18	387.12	130.73	2.96	52152.9	47135.1
	BCA	2	405.4	157.59	2.57	458.55	313.34	1.46	11445.8	9725.85	1.18	47723.2	22471.7	2.12	10575.3	7027.81	1.5	1506.34	829.04	1.82	234.56	225.04	1.04	11511.9	6301.78	1.83	11297.1	7129.6	1.58	336.52	273.48	1.23	1177.14	845.59	1.39	227.51	166.79	1.36	11.12	14.72	0.76	167.31	106.7	1.57	1052.4	895.26	1.18	47034.4	40740.5
[truncated: 25 more columns]
